# Supplementary material for: Microbial Community and Potential Pathogen Shifts Along an Ornamental Fish Supply Chain
Source: Microorganisms. 2018 Aug 25;6(3):91. doi: 10.3390/microorganisms6030091 (PMC6164381; doi:10.3390/microorganisms6030091)
Supplement: Supplementary file 1 [file microorganisms-06-00091-s001.zip]

Archive with 4 entries (4 files):
- FigureS1.xlsx
- TableS1_primers.docx
- TableS2_MIMARKS.xlsx
- TableS3_data_table.xlsx
