# Supplementary material for: Microbial Community and Potential Pathogen Shifts Along an Ornamental Fish Supply Chain
Source: Microorganisms. 2018 Aug 25;6(3):91. doi: 10.3390/microorganisms6030091 (PMC6164381; doi:10.3390/microorganisms6030091)
Supplement: Supplementary file 1 [file microorganisms-06-00091-s001.zip › TableS2_MIMARKS.xlsx]

## Sheet: Sheet1
GROUP	Variable Name	Units	PPP_0035_20110316	PPP_0036_20110316	PPP_0037_20110316	PPP_0038_20110316	PPP_0039_20110316	PPP_0040_20110316	PPP_0041_20110316	PPP_0042_20110316	PPP_0046_20110316	PPP_0047_20110316	PPP_0048_20110316	PPP_0049_20110323	PPP_0050_20110323	PPP_0051_20110323	PPP_0059_20110330	PPP_0060_20110330	PPP_0061_20110330	PPP_0043_20110316	PPP_0044_20110316	PPP_0045_20110316	PPP_0065_20110330	PPP_0066_20110330	PPP_0067_2011033	PPP_0082_20100805	PPP_13_20100805	PPP_0054_20110315	PPP_0057_20110315	PPP_0068_20110407	PPP_0071_20110407	PPP_0074_20110407
mimarks_investigation	submit_to_insdc	Alphanumeric	SRP016028	SRP016028	SRP016028	SRP016028	SRP016028	SRP016028	SRP016028	SRP016028	SRP016028	SRP016028	SRP016028	SRP016028	SRP016028	SRP016028	SRP016028	SRP016028	SRP016028	SRP016028	SRP016028	SRP016028	SRP016028	SRP016028	SRP016028	SRP016028	SRP016028	SRP016028	SRP016028	SRP016028	SRP016028	SRP016028
mimarks_investigation	investigation_type	Alphanumeric	MIMARKS survey	MIMARKS survey	MIMARKS survey	MIMARKS survey	MIMARKS survey	MIMARKS survey	MIMARKS survey	MIMARKS survey	MIMARKS survey	MIMARKS survey	MIMARKS survey	MIMARKS survey	MIMARKS survey	MIMARKS survey	MIMARKS survey	MIMARKS survey	MIMARKS survey	MIMARKS survey	MIMARKS survey	MIMARKS survey	MIMARKS survey	MIMARKS survey	MIMARKS survey	MIMARKS survey	MIMARKS survey	MIMARKS survey	MIMARKS survey	MIMARKS survey	MIMARKS survey	MIMARKS survey
mimarks_investigation	project_name	Alphanumeric	Microbial diversity in ornamental fish	Microbial diversity in ornamental fish	Microbial diversity in ornamental fish	Microbial diversity in ornamental fish	Microbial diversity in ornamental fish	Microbial diversity in ornamental fish	Microbial diversity in ornamental fish	Microbial diversity in ornamental fish	Microbial diversity in ornamental fish	Microbial diversity in ornamental fish	Microbial diversity in ornamental fish	Microbial diversity in ornamental fish	Microbial diversity in ornamental fish	Microbial diversity in ornamental fish	Microbial diversity in ornamental fish	Microbial diversity in ornamental fish	Microbial diversity in ornamental fish	Microbial diversity in ornamental fish	Microbial diversity in ornamental fish	Microbial diversity in ornamental fish	Microbial diversity in ornamental fish	Microbial diversity in ornamental fish	Microbial diversity in ornamental fish	Sick/Morbid fish microbiome	Sick/Morbid fish microbiome	Sick/Morbid fish microbiome	Sick/Morbid fish microbiome	Sick/Morbid fish microbiome	Sick/Morbid fish microbiome	Sick/Morbid fish microbiome
mimarks_investigation	experimental_factor	Alphanumeric	Pre-depatrure	Pre-depatrure	Control	Control	Control	Treatment	Treatment	Treatment	In store tank water week 0	In store tank water week 0	In store tank water week 0	In store tank water week 1	In store tank water week 1	In store tank water week 1	In store tank water week 2	In store tank water week 2	In store tank water week 2	Mucus at arrival	Mucus at arrival	Mucus at arrival	Tissue after 2 weeks (Zebrasoma veliferum)	Tissue after 2 weeks (Zebrasoma veliferum)	Tissue after 2 weeks (Zebrasoma veliferum)	Guppy (Poecilia reticulata)	Guppy (Poecilia reticulata) Skin	Swordtail (Xiphophorus helleri)	Gourami (Trichogaster trichopterus)	Heniochus (Heniochus acuminatus)	Clown fish (Amphiprion ocellaris)	Dwarf lionfish (Dendrochirus brachypterus)
mimarks_environment	collection_date	YYYY-MM-DDThh:mm:ss+/-NN	2011-03-16	2011-03-16	2011-03-16	2011-03-16	2011-03-16	2011-03-16	2011-03-16	2011-03-16	2011-03-16	2011-03-16	2011-03-16	2011-03-23	2011-03-23	2011-03-23	2011-03-30	2011-03-30	2011-03-30	2011-03-16	2011-03-16	2011-03-16	2011-03-30	2011-03-30	2011-03-30	2010-08-05	2010-08-05	2011-03-15	2011-03-15	2011-04-07	2011-04-07	2011-04-07
mimarks_environment	country	Alphanumeric	USA	USA	USA	USA	USA	USA	USA	USA	USA	USA	USA	USA	USA	USA	USA	USA	USA	USA	USA	USA	USA	USA	USA	USA	USA	USA	USA	USA	USA	USA
mimarks_environment	envo_feature	Alphanumeric	Marine habitat	Marine habitat	Marine habitat	Marine habitat	Marine habitat	Marine habitat	Marine habitat	Marine habitat	Marine habitat	Marine habitat	Marine habitat	Marine habitat	Marine habitat	Marine habitat	Marine habitat	Marine habitat	Marine habitat	Marine habitat	Marine habitat	Marine habitat	Marine habitat	Marine habitat	Marine habitat	Marine habitat	Marine habitat	Marine habitat	Marine habitat	Marine habitat	Marine habitat	Marine habitat
mimarks_environment	envo_material	Alphanumeric	Saline water	Saline water	Saline water	Saline water	Saline water	Saline water	Saline water	Saline water	Saline water	Saline water	Saline water	Saline water	Saline water	Saline water	Saline water	Saline water	Saline water	Mucus	Mucus	Mucus	Whole organism	Whole organism	Whole organism	Whole organism	Whole organism	Whole organism	Whole organism	Whole organism	Whole organism	Whole organism
mimarks_environment	habitat	Alphanumeric	Fish Aquaria	Fish Aquaria	Fish Aquaria	Fish Aquaria	Fish Aquaria	Fish Aquaria	Fish Aquaria	Fish Aquaria	Fish Aquaria	Fish Aquaria	Fish Aquaria	Fish Aquaria	Fish Aquaria	Fish Aquaria	Fish Aquaria	Fish Aquaria	Fish Aquaria	Fish Aquaria	Host associated	Host associated	Host associated	Host associated	Host associated	Host associated	Host associated	Host associated	Host associated	Host associated	Host associated	Host associated
mimarks_environment	lat_lon	+/-decimalDegree+/-decimalDegree	+41.56-70.60	+41.56-70.60	+41.56-70.60	+41.56-70.60	+41.56-70.60	+41.56-70.60	+41.56-70.60	+41.56-70.60	+41.56-70.60	+41.56-70.60	+41.56-70.60	+41.56-70.60	+41.56-70.60	+41.56-70.60	+41.56-70.60	+41.56-70.60	+41.56-70.60	+41.56-70.60	+41.56-70.60	+41.56-70.60	+41.56-70.60	+41.56-70.60	+41.56-70.60	+41.56-70.60	+41.56-70.60	+41.56-70.60	+41.56-70.60	+41.56-70.60	+41.56-70.60	+41.56-70.60
mimarks_extension	env_package	Alphanumeric	miscellaneous natural or artificial environment	miscellaneous natural or artificial environment	miscellaneous natural or artificial environment	miscellaneous natural or artificial environment	miscellaneous natural or artificial environment	miscellaneous natural or artificial environment	miscellaneous natural or artificial environment	miscellaneous natural or artificial environment	miscellaneous natural or artificial environment	miscellaneous natural or artificial environment	miscellaneous natural or artificial environment	miscellaneous natural or artificial environment	miscellaneous natural or artificial environment	miscellaneous natural or artificial environment	miscellaneous natural or artificial environment	miscellaneous natural or artificial environment	miscellaneous natural or artificial environment	host-associated	host-associated	host-associated	host-associated	host-associated	host-associated	host-associated	host-associated	host-associated	host-associated	host-associated	host-associated	host-associated
mimarks_nucleic_acid_sequence_source	samp_collect_device	Alphanumeric	0.2 micron sterivex	0.2 micron sterivex	0.2 micron sterivex	0.2 micron sterivex	0.2 micron sterivex	0.2 micron sterivex	0.2 micron sterivex	0.2 micron sterivex	0.2 micron sterivex	0.2 micron sterivex	0.2 micron sterivex	0.2 micron sterivex	0.2 micron sterivex	0.2 micron sterivex	0.2 micron sterivex	0.2 micron sterivex	0.2 micron sterivex	cotton swab	cotton swab	cotton swab	whole fish homoginization	whole fish homoginization	whole fish homoginization	whole fish homoginization	Skin dissection	whole fish homoginization	whole fish homoginization	whole fish homoginization	whole fish homoginization	whole fish homoginization
mimarks_nucleic_acid_sequence_source	samp_size	liter	1	1	1	1	1	1	1	1	1	1	1	1	1	1	1	1	1	NULL	NULL	NULL	NULL	NULL	NULL	NULL	NULL	NULL	NULL	NULL	NULL	NULL
mimarks_nucleic_acid_sequence_source	samp_size	swab number	NULL	NULL	NULL	NULL	NULL	NULL	NULL	NULL	NULL	NULL	NULL	NULL	NULL	NULL	NULL	NULL	NULL	1-2	1-2	1-2	NULL	NULL	NULL	NULL	NULL	NULL	NULL	NULL	NULL	NULL
mimarks_nucleic_acid_sequence_source	samp_size	gram	NULL	NULL	NULL	NULL	NULL	NULL	NULL	NULL	NULL	NULL	NULL	NULL	NULL	NULL	NULL	NULL	NULL	NULL	NULL	NULL	3-7	3-7	3-7	3-7	NULL	3-7	3-7	3-7	3-7	3-7
mimarks_nucleic_acid_sequence_source	samp_size	square inch	NULL	NULL	NULL	NULL	NULL	NULL	NULL	NULL	NULL	NULL	NULL	NULL	NULL	NULL	NULL	NULL	NULL	NULL	NULL	NULL	NULL	NULL	NULL	NULL	0.5	NULL	NULL	NULL	NULL	NULL
mimarks_sequencing	bac_lib_reads_seqd	integer_count	17078	22682	20651	19074	19171	19698	17759	17121	15860	16109	20495	17862	17031	18265	17137	19577	19449	16162	10998	16109	17940	12184	11108	18333	1097	17394	14669	14162	16112	16427
mimarks_sequencing	bac_multiplex_ident_1	Alphanumeric	CGCAG	CATCG	CAGAG	CACTG	ATCAG	AGATG	GCGAT	GCAGT	TCGCT	ATGCT	GATCT	AGCTA	TCGTC	AGACA	TCAGC	CACAC	ATGTC	GACTC	TACAT	CTAGC	ATAGT	CGAGT	CGCGA	TCACA	CAGAG	CATGT	TACGC	ACGCA	GACGT	ATACG
mimarks_sequencing	domain	Alphanumeric	Bacteria	Bacteria	Bacteria	Bacteria	Bacteria	Bacteria	Bacteria	Bacteria	Bacteria	Bacteria	Bacteria	Bacteria	Bacteria	Bacteria	Bacteria	Bacteria	Bacteria	Bacteria	Bacteria	Bacteria	Bacteria	Bacteria	Bacteria	Bacteria	Bacteria	Bacteria	Bacteria	Bacteria	Bacteria	Bacteria
mimarks_sequencing	nucl_acid_ext	Alphanumeric	http://dx.plos.org/10.1371/journal.pone.0039971	http://dx.plos.org/10.1371/journal.pone.0039972	http://dx.plos.org/10.1371/journal.pone.0039973	http://dx.plos.org/10.1371/journal.pone.0039974	http://dx.plos.org/10.1371/journal.pone.0039975	http://dx.plos.org/10.1371/journal.pone.0039976	http://dx.plos.org/10.1371/journal.pone.0039977	http://dx.plos.org/10.1371/journal.pone.0039978	http://dx.plos.org/10.1371/journal.pone.0039979	http://dx.plos.org/10.1371/journal.pone.0039980	http://dx.plos.org/10.1371/journal.pone.0039981	http://dx.plos.org/10.1371/journal.pone.0039982	http://dx.plos.org/10.1371/journal.pone.0039983	http://dx.plos.org/10.1371/journal.pone.0039984	http://dx.plos.org/10.1371/journal.pone.0039985	http://dx.plos.org/10.1371/journal.pone.0039986	http://dx.plos.org/10.1371/journal.pone.0039987	http://dx.plos.org/10.1371/journal.pone.0039988	http://dx.plos.org/10.1371/journal.pone.0039989	http://dx.plos.org/10.1371/journal.pone.0039990	http://dx.plos.org/10.1371/journal.pone.0039991	http://dx.plos.org/10.1371/journal.pone.0039992	http://dx.plos.org/10.1371/journal.pone.0039993	http://dx.plos.org/10.1371/journal.pone.0039994	http://dx.plos.org/10.1371/journal.pone.0039995	http://dx.plos.org/10.1371/journal.pone.0039996	http://dx.plos.org/10.1371/journal.pone.0039997	http://dx.plos.org/10.1371/journal.pone.0039998	http://dx.plos.org/10.1371/journal.pone.0039999	http://dx.plos.org/10.1371/journal.pone.0040000
mimarks_sequencing	pcr_cond	Alphanumeric	initial denaturation:94degC_4min;denaturation:94degC_45sec;annealing:55degC_45sec;elongation:72degC_1min;final elongation:72degC_10 min;30 cycles	initial denaturation:94degC_4min;denaturation:94degC_45sec;annealing:55degC_45sec;elongation:72degC_1min;final elongation:72degC_10 min;30 cycles	initial denaturation:94degC_4min;denaturation:94degC_45sec;annealing:55degC_45sec;elongation:72degC_1min;final elongation:72degC_10 min;30 cycles	initial denaturation:94degC_4min;denaturation:94degC_45sec;annealing:55degC_45sec;elongation:72degC_1min;final elongation:72degC_10 min;30 cycles	initial denaturation:94degC_4min;denaturation:94degC_45sec;annealing:55degC_45sec;elongation:72degC_1min;final elongation:72degC_10 min;30 cycles	initial denaturation:94degC_4min;denaturation:94degC_45sec;annealing:55degC_45sec;elongation:72degC_1min;final elongation:72degC_10 min;30 cycles	initial denaturation:94degC_4min;denaturation:94degC_45sec;annealing:55degC_45sec;elongation:72degC_1min;final elongation:72degC_10 min;30 cycles	initial denaturation:94degC_4min;denaturation:94degC_45sec;annealing:55degC_45sec;elongation:72degC_1min;final elongation:72degC_10 min;30 cycles	initial denaturation:94degC_4min;denaturation:94degC_45sec;annealing:55degC_45sec;elongation:72degC_1min;final elongation:72degC_10 min;30 cycles	initial denaturation:94degC_4min;denaturation:94degC_45sec;annealing:55degC_45sec;elongation:72degC_1min;final elongation:72degC_10 min;30 cycles	initial denaturation:94degC_4min;denaturation:94degC_45sec;annealing:55degC_45sec;elongation:72degC_1min;final elongation:72degC_10 min;30 cycles	initial denaturation:94degC_4min;denaturation:94degC_45sec;annealing:55degC_45sec;elongation:72degC_1min;final elongation:72degC_10 min;30 cycles	initial denaturation:94degC_4min;denaturation:94degC_45sec;annealing:55degC_45sec;elongation:72degC_1min;final elongation:72degC_10 min;30 cycles	initial denaturation:94degC_4min;denaturation:94degC_45sec;annealing:55degC_45sec;elongation:72degC_1min;final elongation:72degC_10 min;30 cycles	initial denaturation:94degC_4min;denaturation:94degC_45sec;annealing:55degC_45sec;elongation:72degC_1min;final elongation:72degC_10 min;30 cycles	initial denaturation:94degC_4min;denaturation:94degC_45sec;annealing:55degC_45sec;elongation:72degC_1min;final elongation:72degC_10 min;30 cycles	initial denaturation:94degC_4min;denaturation:94degC_45sec;annealing:55degC_45sec;elongation:72degC_1min;final elongation:72degC_10 min;30 cycles	initial denaturation:94degC_4min;denaturation:94degC_45sec;annealing:55degC_45sec;elongation:72degC_1min;final elongation:72degC_10 min;30 cycles	initial denaturation:94degC_4min;denaturation:94degC_45sec;annealing:55degC_45sec;elongation:72degC_1min;final elongation:72degC_10 min;30 cycles	initial denaturation:94degC_4min;denaturation:94degC_45sec;annealing:55degC_45sec;elongation:72degC_1min;final elongation:72degC_10 min;30 cycles	initial denaturation:94degC_4min;denaturation:94degC_45sec;annealing:55degC_45sec;elongation:72degC_1min;final elongation:72degC_10 min;30 cycles	initial denaturation:94degC_4min;denaturation:94degC_45sec;annealing:55degC_45sec;elongation:72degC_1min;final elongation:72degC_10 min;30 cycles	initial denaturation:94degC_4min;denaturation:94degC_45sec;annealing:55degC_45sec;elongation:72degC_1min;final elongation:72degC_10 min;30 cycles	initial denaturation:94degC_4min;denaturation:94degC_45sec;annealing:55degC_45sec;elongation:72degC_1min;final elongation:72degC_10 min;30 cycles	initial denaturation:94degC_4min;denaturation:94degC_45sec;annealing:55degC_45sec;elongation:72degC_1min;final elongation:72degC_10 min;30 cycles	initial denaturation:94degC_4min;denaturation:94degC_45sec;annealing:55degC_45sec;elongation:72degC_1min;final elongation:72degC_10 min;30 cycles	initial denaturation:94degC_4min;denaturation:94degC_45sec;annealing:55degC_45sec;elongation:72degC_1min;final elongation:72degC_10 min;30 cycles	initial denaturation:94degC_4min;denaturation:94degC_45sec;annealing:55degC_45sec;elongation:72degC_1min;final elongation:72degC_10 min;30 cycles	initial denaturation:94degC_4min;denaturation:94degC_45sec;annealing:55degC_45sec;elongation:72degC_1min;final elongation:72degC_10 min;30 cycles	initial denaturation:94degC_4min;denaturation:94degC_45sec;annealing:55degC_45sec;elongation:72degC_1min;final elongation:72degC_10 min;30 cycles
mimarks_sequencing	pcr_primers	Alphanumeric	FWD(518): CCAGCAGCYGCGGTAAN REV(1046R-1) CGACAGCCATGCANCACCT REV(1046R-2) CGACAACCATGCANCACCT REV(1046-3) CGACGGCCATGCANCACCT REV(1046R-4) CGACGACCATGCANCACCT	FWD(518): CCAGCAGCYGCGGTAAN REV(1046R-1) CGACAGCCATGCANCACCT REV(1046R-2) CGACAACCATGCANCACCT REV(1046-3) CGACGGCCATGCANCACCT REV(1046R-4) CGACGACCATGCANCACCT	FWD(518): CCAGCAGCYGCGGTAAN REV(1046R-1) CGACAGCCATGCANCACCT REV(1046R-2) CGACAACCATGCANCACCT REV(1046-3) CGACGGCCATGCANCACCT REV(1046R-4) CGACGACCATGCANCACCT	FWD(518): CCAGCAGCYGCGGTAAN REV(1046R-1) CGACAGCCATGCANCACCT REV(1046R-2) CGACAACCATGCANCACCT REV(1046-3) CGACGGCCATGCANCACCT REV(1046R-4) CGACGACCATGCANCACCT	FWD(518): CCAGCAGCYGCGGTAAN REV(1046R-1) CGACAGCCATGCANCACCT REV(1046R-2) CGACAACCATGCANCACCT REV(1046-3) CGACGGCCATGCANCACCT REV(1046R-4) CGACGACCATGCANCACCT	FWD(518): CCAGCAGCYGCGGTAAN REV(1046R-1) CGACAGCCATGCANCACCT REV(1046R-2) CGACAACCATGCANCACCT REV(1046-3) CGACGGCCATGCANCACCT REV(1046R-4) CGACGACCATGCANCACCT	FWD(518): CCAGCAGCYGCGGTAAN REV(1046R-1) CGACAGCCATGCANCACCT REV(1046R-2) CGACAACCATGCANCACCT REV(1046-3) CGACGGCCATGCANCACCT REV(1046R-4) CGACGACCATGCANCACCT	FWD(518): CCAGCAGCYGCGGTAAN REV(1046R-1) CGACAGCCATGCANCACCT REV(1046R-2) CGACAACCATGCANCACCT REV(1046-3) CGACGGCCATGCANCACCT REV(1046R-4) CGACGACCATGCANCACCT	FWD(518): CCAGCAGCYGCGGTAAN REV(1046R-1) CGACAGCCATGCANCACCT REV(1046R-2) CGACAACCATGCANCACCT REV(1046-3) CGACGGCCATGCANCACCT REV(1046R-4) CGACGACCATGCANCACCT	FWD(518): CCAGCAGCYGCGGTAAN REV(1046R-1) CGACAGCCATGCANCACCT REV(1046R-2) CGACAACCATGCANCACCT REV(1046-3) CGACGGCCATGCANCACCT REV(1046R-4) CGACGACCATGCANCACCT	FWD(518): CCAGCAGCYGCGGTAAN REV(1046R-1) CGACAGCCATGCANCACCT REV(1046R-2) CGACAACCATGCANCACCT REV(1046-3) CGACGGCCATGCANCACCT REV(1046R-4) CGACGACCATGCANCACCT	FWD(518): CCAGCAGCYGCGGTAAN REV(1046R-1) CGACAGCCATGCANCACCT REV(1046R-2) CGACAACCATGCANCACCT REV(1046-3) CGACGGCCATGCANCACCT REV(1046R-4) CGACGACCATGCANCACCT	FWD(518): CCAGCAGCYGCGGTAAN REV(1046R-1) CGACAGCCATGCANCACCT REV(1046R-2) CGACAACCATGCANCACCT REV(1046-3) CGACGGCCATGCANCACCT REV(1046R-4) CGACGACCATGCANCACCT	FWD(518): CCAGCAGCYGCGGTAAN REV(1046R-1) CGACAGCCATGCANCACCT REV(1046R-2) CGACAACCATGCANCACCT REV(1046-3) CGACGGCCATGCANCACCT REV(1046R-4) CGACGACCATGCANCACCT	FWD(518): CCAGCAGCYGCGGTAAN REV(1046R-1) CGACAGCCATGCANCACCT REV(1046R-2) CGACAACCATGCANCACCT REV(1046-3) CGACGGCCATGCANCACCT REV(1046R-4) CGACGACCATGCANCACCT	FWD(518): CCAGCAGCYGCGGTAAN REV(1046R-1) CGACAGCCATGCANCACCT REV(1046R-2) CGACAACCATGCANCACCT REV(1046-3) CGACGGCCATGCANCACCT REV(1046R-4) CGACGACCATGCANCACCT	FWD(518): CCAGCAGCYGCGGTAAN REV(1046R-1) CGACAGCCATGCANCACCT REV(1046R-2) CGACAACCATGCANCACCT REV(1046-3) CGACGGCCATGCANCACCT REV(1046R-4) CGACGACCATGCANCACCT	FWD(518): CCAGCAGCYGCGGTAAN REV(1046R-1) CGACAGCCATGCANCACCT REV(1046R-2) CGACAACCATGCANCACCT REV(1046-3) CGACGGCCATGCANCACCT REV(1046R-4) CGACGACCATGCANCACCT	FWD(518): CCAGCAGCYGCGGTAAN REV(1046R-1) CGACAGCCATGCANCACCT REV(1046R-2) CGACAACCATGCANCACCT REV(1046-3) CGACGGCCATGCANCACCT REV(1046R-4) CGACGACCATGCANCACCT	FWD(518): CCAGCAGCYGCGGTAAN REV(1046R-1) CGACAGCCATGCANCACCT REV(1046R-2) CGACAACCATGCANCACCT REV(1046-3) CGACGGCCATGCANCACCT REV(1046R-4) CGACGACCATGCANCACCT	FWD(518): CCAGCAGCYGCGGTAAN REV(1046R-1) CGACAGCCATGCANCACCT REV(1046R-2) CGACAACCATGCANCACCT REV(1046-3) CGACGGCCATGCANCACCT REV(1046R-4) CGACGACCATGCANCACCT	FWD(518): CCAGCAGCYGCGGTAAN REV(1046R-1) CGACAGCCATGCANCACCT REV(1046R-2) CGACAACCATGCANCACCT REV(1046-3) CGACGGCCATGCANCACCT REV(1046R-4) CGACGACCATGCANCACCT	FWD(518): CCAGCAGCYGCGGTAAN REV(1046R-1) CGACAGCCATGCANCACCT REV(1046R-2) CGACAACCATGCANCACCT REV(1046-3) CGACGGCCATGCANCACCT REV(1046R-4) CGACGACCATGCANCACCT	FWD(518): CCAGCAGCYGCGGTAAN REV(1046R-1) CGACAGCCATGCANCACCT REV(1046R-2) CGACAACCATGCANCACCT REV(1046-3) CGACGGCCATGCANCACCT REV(1046R-4) CGACGACCATGCANCACCT	FWD(518): CCAGCAGCYGCGGTAAN REV(1046R-1) CGACAGCCATGCANCACCT REV(1046R-2) CGACAACCATGCANCACCT REV(1046-3) CGACGGCCATGCANCACCT REV(1046R-4) CGACGACCATGCANCACCT	FWD(518): CCAGCAGCYGCGGTAAN REV(1046R-1) CGACAGCCATGCANCACCT REV(1046R-2) CGACAACCATGCANCACCT REV(1046-3) CGACGGCCATGCANCACCT REV(1046R-4) CGACGACCATGCANCACCT	FWD(518): CCAGCAGCYGCGGTAAN REV(1046R-1) CGACAGCCATGCANCACCT REV(1046R-2) CGACAACCATGCANCACCT REV(1046-3) CGACGGCCATGCANCACCT REV(1046R-4) CGACGACCATGCANCACCT	FWD(518): CCAGCAGCYGCGGTAAN REV(1046R-1) CGACAGCCATGCANCACCT REV(1046R-2) CGACAACCATGCANCACCT REV(1046-3) CGACGGCCATGCANCACCT REV(1046R-4) CGACGACCATGCANCACCT	FWD(518): CCAGCAGCYGCGGTAAN REV(1046R-1) CGACAGCCATGCANCACCT REV(1046R-2) CGACAACCATGCANCACCT REV(1046-3) CGACGGCCATGCANCACCT REV(1046R-4) CGACGACCATGCANCACCT	FWD(518): CCAGCAGCYGCGGTAAN REV(1046R-1) CGACAGCCATGCANCACCT REV(1046R-2) CGACAACCATGCANCACCT REV(1046-3) CGACGGCCATGCANCACCT REV(1046R-4) CGACGACCATGCANCACCT
mimarks_sequencing	adaptors	Alphanumeric	A-Adaptor: GCCTCCCTCGCGCCATCAG B-Adaptor: GCCTTGCCAGCCCGCTCAG	A-Adaptor: GCCTCCCTCGCGCCATCAG B-Adaptor: GCCTTGCCAGCCCGCTCAG	A-Adaptor: GCCTCCCTCGCGCCATCAG B-Adaptor: GCCTTGCCAGCCCGCTCAG	A-Adaptor: GCCTCCCTCGCGCCATCAG B-Adaptor: GCCTTGCCAGCCCGCTCAG	A-Adaptor: GCCTCCCTCGCGCCATCAG B-Adaptor: GCCTTGCCAGCCCGCTCAG	A-Adaptor: GCCTCCCTCGCGCCATCAG B-Adaptor: GCCTTGCCAGCCCGCTCAG	A-Adaptor: GCCTCCCTCGCGCCATCAG B-Adaptor: GCCTTGCCAGCCCGCTCAG	A-Adaptor: GCCTCCCTCGCGCCATCAG B-Adaptor: GCCTTGCCAGCCCGCTCAG	A-Adaptor: GCCTCCCTCGCGCCATCAG B-Adaptor: GCCTTGCCAGCCCGCTCAG	A-Adaptor: GCCTCCCTCGCGCCATCAG B-Adaptor: GCCTTGCCAGCCCGCTCAG	A-Adaptor: GCCTCCCTCGCGCCATCAG B-Adaptor: GCCTTGCCAGCCCGCTCAG	A-Adaptor: GCCTCCCTCGCGCCATCAG B-Adaptor: GCCTTGCCAGCCCGCTCAG	A-Adaptor: GCCTCCCTCGCGCCATCAG B-Adaptor: GCCTTGCCAGCCCGCTCAG	A-Adaptor: GCCTCCCTCGCGCCATCAG B-Adaptor: GCCTTGCCAGCCCGCTCAG	A-Adaptor: GCCTCCCTCGCGCCATCAG B-Adaptor: GCCTTGCCAGCCCGCTCAG	A-Adaptor: GCCTCCCTCGCGCCATCAG B-Adaptor: GCCTTGCCAGCCCGCTCAG	A-Adaptor: GCCTCCCTCGCGCCATCAG B-Adaptor: GCCTTGCCAGCCCGCTCAG	A-Adaptor: GCCTCCCTCGCGCCATCAG B-Adaptor: GCCTTGCCAGCCCGCTCAG	A-Adaptor: GCCTCCCTCGCGCCATCAG B-Adaptor: GCCTTGCCAGCCCGCTCAG	A-Adaptor: GCCTCCCTCGCGCCATCAG B-Adaptor: GCCTTGCCAGCCCGCTCAG	A-Adaptor: GCCTCCCTCGCGCCATCAG B-Adaptor: GCCTTGCCAGCCCGCTCAG	A-Adaptor: GCCTCCCTCGCGCCATCAG B-Adaptor: GCCTTGCCAGCCCGCTCAG	A-Adaptor: GCCTCCCTCGCGCCATCAG B-Adaptor: GCCTTGCCAGCCCGCTCAG	A-Adaptor: GCCTCCCTCGCGCCATCAG B-Adaptor: GCCTTGCCAGCCCGCTCAG	A-Adaptor: GCCTCCCTCGCGCCATCAG B-Adaptor: GCCTTGCCAGCCCGCTCAG	A-Adaptor: GCCTCCCTCGCGCCATCAG B-Adaptor: GCCTTGCCAGCCCGCTCAG	A-Adaptor: GCCTCCCTCGCGCCATCAG B-Adaptor: GCCTTGCCAGCCCGCTCAG	A-Adaptor: GCCTCCCTCGCGCCATCAG B-Adaptor: GCCTTGCCAGCCCGCTCAG	A-Adaptor: GCCTCCCTCGCGCCATCAG B-Adaptor: GCCTTGCCAGCCCGCTCAG	A-Adaptor: GCCTCCCTCGCGCCATCAG B-Adaptor: GCCTTGCCAGCCCGCTCAG
mimarks_sequencing	seq_quality_check	Alphanumeric	VAMPS	VAMPS	VAMPS	VAMPS	VAMPS	VAMPS	VAMPS	VAMPS	VAMPS	VAMPS	VAMPS	VAMPS	VAMPS	VAMPS	VAMPS	VAMPS	VAMPS	VAMPS	VAMPS	VAMPS	VAMPS	VAMPS	VAMPS	VAMPS	VAMPS	VAMPS	VAMPS	VAMPS	VAMPS	VAMPS
mimarks_sequencing	sequencing_meth	Alphanumeric	GS FLX LR70 454 pyrosequencing	GS FLX LR70 454 pyrosequencing	GS FLX LR70 454 pyrosequencing	GS FLX LR70 454 pyrosequencing	GS FLX LR70 454 pyrosequencing	GS FLX LR70 454 pyrosequencing	GS FLX LR70 454 pyrosequencing	GS FLX LR70 454 pyrosequencing	GS FLX LR70 454 pyrosequencing	GS FLX LR70 454 pyrosequencing	GS FLX LR70 454 pyrosequencing	GS FLX LR70 454 pyrosequencing	GS FLX LR70 454 pyrosequencing	GS FLX LR70 454 pyrosequencing	GS FLX LR70 454 pyrosequencing	GS FLX LR70 454 pyrosequencing	GS FLX LR70 454 pyrosequencing	GS FLX LR70 454 pyrosequencing	GS FLX LR70 454 pyrosequencing	GS FLX LR70 454 pyrosequencing	GS FLX LR70 454 pyrosequencing	GS FLX LR70 454 pyrosequencing	GS FLX LR70 454 pyrosequencing	GS FLX LR70 454 pyrosequencing	GS FLX LR70 454 pyrosequencing	GS FLX LR70 454 pyrosequencing	GS FLX LR70 454 pyrosequencing	GS FLX LR70 454 pyrosequencing	GS FLX LR70 454 pyrosequencing	GS FLX LR70 454 pyrosequencing
mimarks_sequencing	sop	Alphanumeric	MBL-BPC	MBL-BPC	MBL-BPC	MBL-BPC	MBL-BPC	MBL-BPC	MBL-BPC	MBL-BPC	MBL-BPC	MBL-BPC	MBL-BPC	MBL-BPC	MBL-BPC	MBL-BPC	MBL-BPC	MBL-BPC	MBL-BPC	MBL-BPC	MBL-BPC	MBL-BPC	MBL-BPC	MBL-BPC	MBL-BPC	MBL-BPC	MBL-BPC	MBL-BPC	MBL-BPC	MBL-BPC	MBL-BPC	MBL-BPC
mimarks_sequencing	target_gene	Alphanumeric	16S rRNA	16S rRNA	16S rRNA	16S rRNA	16S rRNA	16S rRNA	16S rRNA	16S rRNA	16S rRNA	16S rRNA	16S rRNA	16S rRNA	16S rRNA	16S rRNA	16S rRNA	16S rRNA	16S rRNA	16S rRNA	16S rRNA	16S rRNA	16S rRNA	16S rRNA	16S rRNA	16S rRNA	16S rRNA	16S rRNA	16S rRNA	16S rRNA	16S rRNA	16S rRNA
mimarks_sequencing	target_subfragment	Alphanumeric	V6-V4	V6-V4	V6-V4	V6-V4	V6-V4	V6-V4	V6-V4	V6-V4	V6-V4	V6-V4	V6-V4	V6-V4	V6-V4	V6-V4	V6-V4	V6-V4	V6-V4	V6-V4	V6-V4	V6-V4	V6-V4	V6-V4	V6-V4	V6-V4	V6-V4	V6-V4	V6-V4	V6-V4	V6-V4	V6-V4
mimarks_sequencing	url	Alphanumeric	http://vamps.mbl.edu/utils/list_data.php	http://vamps.mbl.edu/utils/list_data.php	http://vamps.mbl.edu/utils/list_data.php	http://vamps.mbl.edu/utils/list_data.php	http://vamps.mbl.edu/utils/list_data.php	http://vamps.mbl.edu/utils/list_data.php	http://vamps.mbl.edu/utils/list_data.php	http://vamps.mbl.edu/utils/list_data.php	http://vamps.mbl.edu/utils/list_data.php	http://vamps.mbl.edu/utils/list_data.php	http://vamps.mbl.edu/utils/list_data.php	http://vamps.mbl.edu/utils/list_data.php	http://vamps.mbl.edu/utils/list_data.php	http://vamps.mbl.edu/utils/list_data.php	http://vamps.mbl.edu/utils/list_data.php	http://vamps.mbl.edu/utils/list_data.php	http://vamps.mbl.edu/utils/list_data.php	http://vamps.mbl.edu/utils/list_data.php	http://vamps.mbl.edu/utils/list_data.php	http://vamps.mbl.edu/utils/list_data.php	http://vamps.mbl.edu/utils/list_data.php	http://vamps.mbl.edu/utils/list_data.php	http://vamps.mbl.edu/utils/list_data.php	http://vamps.mbl.edu/utils/list_data.php	http://vamps.mbl.edu/utils/list_data.php	http://vamps.mbl.edu/utils/list_data.php	http://vamps.mbl.edu/utils/list_data.php	http://vamps.mbl.edu/utils/list_data.php	http://vamps.mbl.edu/utils/list_data.php	http://vamps.mbl.edu/utils/list_data.php
