# Supplementary material for: Microbial Community and Potential Pathogen Shifts Along an Ornamental Fish Supply Chain
Source: Microorganisms. 2018 Aug 25;6(3):91. doi: 10.3390/microorganisms6030091 (PMC6164381; doi:10.3390/microorganisms6030091)
Supplement: Supplementary file 1 [file microorganisms-06-00091-s001.zip › TableS3_data_table.xlsx]

## Sheet: microorganisms_table.txt
Sampe Name	Packing Water 1	Packing Water 2	Bag Water Arrival (No Tang) 1	Bag Water Arrival (No Tang) 2	Bag Water Arrival (No Tang) 3	Bag Water Arrival (w/ Tang) 1	Bag Water Arrival (w/ Tang) 2	Bag Water Arrival (w/ Tang) 3	Tang Mucus Arrival 1	Tang Mucus Arrival 2	Tang Mucus Arrival 3	Tank Water (pre-Tang arrival) 1	Tank Water (pre-Tang arrival) 2	Tank Water (pre-Tang arrival) 3	Tank Water (post-Tang arrival) 1 Week 1	Tank Water (post-Tang arrival) 2 Week 1	Tank Water (post-Tang arrival) 3 Week 1	Tank Water (post-Tang arrival) 1 Week 2	Tank Water (post-Tang arrival) 2 Week 2	Tank Water (post-Tang arrival) 3 Week 2	Tang Tissue 1 Necropsy Week 2	Tang Tissue 1 Necropsy Week 2	Tang Tissue 1 Necropsy Week 2
Taxon	PPP.0035.20110316	PPP.0036.20110316	PPP.0037.20110316	PPP.0038.20110316	PPP.0039.20110316	PPP.0040.20110316	PPP.0041.20110316	PPP.0042.20110316	PPP.0043.20110316	PPP.0044.20110316	PPP.0045.20110316	PPP.0046.20110316	PPP.0047.20110316	PPP.0048.20110316	PPP.0049.20110323	PPP.0050.20110323	PPP.0051.20110323	PPP.0059.20110330	PPP.0060.20110330	PPP.0061.20110330	PPP.0065.20110330	PPP.0066.20110330	PPP.0067.20110330
Bacteria;Acidobacteria;Acidobacteria;Acidobacteriales;Acidobacteriaceae;Chloroacidobacterium	0.00142311	0.000968882	0.000364742	0.000135071	0	0	7.05219e-05	6.8975e-05	0.000157878	0	0	0.000158932	0.000153976	6.87474e-05	0.000252186	0.000349192	0.000154595	0.000721906	0.000569922	0.000293858	0	0	0
Bacteria;Acidobacteria;Acidobacteria;Acidobacteriales;Acidobacteriaceae;Edaphobacter	0	0	0	0	0	0	0	0	7.89391e-05	0	0	0	0	0	0	0	0	0	0	0	0	0	0
Bacteria;Acidobacteria;Acidobacteria;Acidobacteriales;Acidobacteriaceae;Other	0.000374504	0.000227972	0.000182371	0	0	0	0	0	0	0	7.79484e-05	0.00127146	0.0013088	0.00109996	0.00193342	0.00209515	0.00193244	0.000320847	0.000427442	0.00176315	0	0	0
Bacteria;Acidobacteria;Acidobacteria_Gp22;Unassigned;Unassigned;Gp22	7.49008e-05	0.000113986	0.000121581	0	0	0	0.000141044	0	0	0	0	0.000317864	7.69882e-05	0.000343737	0.00184936	0.00148407	0.00108217	0.000481271	0.000356201	0.00095504	0	0	0
Bacteria;Acidobacteria;Acidobacteria_Gp26;Unassigned;Unassigned;Gp26	0	0	0	0	0	0	0	0	0	0	0	7.9466e-05	0	0.000137495	8.40619e-05	0.000174596	7.72977e-05	0	0	0.000146929	0	0	0
Bacteria;Acidobacteria;Holophagae;Acanthopleuribacterales;Acanthopleuribacteraceae;Acanthopleuribacter	0	5.6993e-05	0	0	0	0	0	0	0	0	0	0.00111252	0.00215567	0.00158119	0.00117687	0.00192056	0.000927572	0.00128339	0.00227969	0.00095504	0	0	0
Bacteria;Acidobacteria;Holophagae;Other;Other;Other	0.00179762	0.00170979	0.000425532	0.000472749	0	0.000703235	0.000352609	0.0002759	7.89391e-05	0.000409836	0	0.00166879	0.0026176	0.00164994	0.00336247	0.0048014	0.00286001	0.00160424	0.000854884	0.00146929	0	0	0
Bacteria;Acidobacteria;Other;Other;Other;Other	0	0	0	6.75356e-05	0	6.39304e-05	7.05219e-05	0	0	0	0	0.00039733	0.000384941	0.000687474	8.40619e-05	0.000523789	0.000386488	0	0.000498682	0.000367323	0	0	0
Bacteria;Actinobacteria;Actinobacteria;Acidimicrobiales;Acidimicrobiaceae;Ilumatobacter	0	0	0	0	0	0	0	0	0	0	0	0	0	0.000206242	0	0	0	0	0	7.34646e-05	0	0	0
Bacteria;Actinobacteria;Actinobacteria;Acidimicrobiales;Acidimicrobiaceae;Other	0	0	0	0	0	0	0	0	0	0	0	0.000158932	7.69882e-05	0.000206242	0.000504371	0.00113488	0.000231893	0.000320847	0.000213721	0.000367323	0	0	0
Bacteria;Actinobacteria;Actinobacteria;Acidimicrobiales;Iamiaceae;Iamia	0.000149802	0	0	0	0	0	0	0	0	0.000273224	0	0.00127146	0.00115482	0.00123745	0.00252186	0.00253165	0.00170055	0.000882329	0.000712403	0.00146929	0	0	0
Bacteria;Actinobacteria;Actinobacteria;Acidimicrobiales;Other;Other	0	0	0	0	0	0	0	0	0	0	0	0.00294024	0.00246362	0.00219992	0.00327841	0.00349192	0.00417407	0.00232614	0.00135357	0.00271819	0	0	0
Bacteria;Actinobacteria;Actinobacteria;Acidimicrobiales;Unassigned;Microthrix	0	0	0	0	0	0	0	0	0	0	0	7.9466e-05	7.69882e-05	0	8.40619e-05	0.000174596	0.000309191	8.02118e-05	0	0.000220394	0	0	0
Bacteria;Actinobacteria;Actinobacteria;Actinomycetales;Acidothermaceae;Acidothermus	0	0	0	0	0	0	0	0	0	0.000136612	0	0	0	0	0	0	0	0	0	0	0	0	0
Bacteria;Actinobacteria;Actinobacteria;Actinomycetales;Actinomycetaceae;Actinobaculum	0	0	0	0	0	0	0	0	7.89391e-05	0	0	0	0	0	0	0	0	0	0	0	0	0	0
Bacteria;Actinobacteria;Actinobacteria;Actinomycetales;Actinomycetaceae;Actinomyces	0	0	0	0	0	0	0	0	0.000315756	0.000136612	0.000311794	0	7.69882e-05	0	0	8.72981e-05	0	0	7.12403e-05	0	0	0	0
Bacteria;Actinobacteria;Actinobacteria;Actinomycetales;Actinomycetaceae;Varibaculum	0	0	0	0	0	0	0	0	0.000157878	0.000273224	0	0	0	0	0	0	0	0	0	0	0	0	0
Bacteria;Actinobacteria;Actinobacteria;Actinomycetales;Beutenbergiaceae;Salana	0	0	0	0	0	0	0	0	0	0	7.79484e-05	0	0	0	0	0	0	0	0	0	0	0	0
Bacteria;Actinobacteria;Actinobacteria;Actinomycetales;Brevibacteriaceae;Brevibacterium	0	0	0	0	0	0	0	0	0.000789391	0.000409836	0.000233845	0	0	0	0	0	0	0	0	0	0	0	0
Bacteria;Actinobacteria;Actinobacteria;Actinomycetales;Cellulomonadaceae;Cellulomonas	0	0	0	0	0	0	0	0	0	0	0	0	0	0	8.40619e-05	0	0	0	0	0	0	0	0
Bacteria;Actinobacteria;Actinobacteria;Actinomycetales;Corynebacteriaceae;Corynebacterium	0	0	0	0	0	0	0.000141044	0	0.0122356	0.0148907	0.0111466	0.000317864	0.000153976	0	0	0	0.000154595	0	0	0	0	0	0
Bacteria;Actinobacteria;Actinobacteria;Actinomycetales;Corynebacteriaceae;Other	0	0	0	0	0	0	7.05219e-05	0	0.00189454	0.0034153	0.00171486	0	0	6.87474e-05	0	0	0	0	0	0	0	0	0
Bacteria;Actinobacteria;Actinobacteria;Actinomycetales;Corynebacteriaceae;Turicella	0	0	0	0	0	0	0	0	0.000236817	0	0.00046769	0	0	0	0	0	0	0	0	0	0	0	0
Bacteria;Actinobacteria;Actinobacteria;Actinomycetales;Dermabacteraceae;Brachybacterium	0	0	0	0	0	0	0	0	0	0.000136612	0.000155897	0	0	0	0	0	0	0	0	0	0	0	0
Bacteria;Actinobacteria;Actinobacteria;Actinomycetales;Dermabacteraceae;Dermabacter	0	0	0	0	0	0	0	0	7.89391e-05	0	0	0	0	0	0	0	0	0	0	0	0	0	0
Bacteria;Actinobacteria;Actinobacteria;Actinomycetales;Dermacoccaceae;Dermacoccus	0	0	0	0	0	0	0	0	0.000394695	0.000136612	0.000389742	0	0	0	0	0	0	0	0	0	0	0	0
Bacteria;Actinobacteria;Actinobacteria;Actinomycetales;Dermacoccaceae;Kytococcus	0	0	0	0	0	0	0	0	7.89391e-05	0	0	0	0	0	0	0	7.72977e-05	0	0	0	0	0	0
Bacteria;Actinobacteria;Actinobacteria;Actinomycetales;Frankiaceae;Frankia	0	0	0	0	0	0	0	0	7.89391e-05	0	0	0	0	0	0	0	0	0	0	0	0	0	0
Bacteria;Actinobacteria;Actinobacteria;Actinomycetales;Geodermatophilaceae;Modestobacter	0	0	0	0	0	0	0	0	0	0	0	0	0	0	0.000420309	0	0	0	0	0	0	0	0
Bacteria;Actinobacteria;Actinobacteria;Actinomycetales;Intrasporangiaceae;Physiococcus	0	0	0	0	0	0	0	0	0	0	0	0	0	6.87474e-05	0	0	0	0	0	0	0	0	0
Bacteria;Actinobacteria;Actinobacteria;Actinomycetales;Kineosporiaceae;Quadrisphaera	0	0	0	0	0	0	0	0	0	0.000136612	0	0	0	0	0	0	0	0	0	0	0	0	0
Bacteria;Actinobacteria;Actinobacteria;Actinomycetales;Microbacteriaceae;Agrococcus	0	0	0	0	0	0	0	0	0	0	7.79484e-05	0	0	0	0	0	0	0	0	0	0	0	0
Bacteria;Actinobacteria;Actinobacteria;Actinomycetales;Microbacteriaceae;Agromyces	0	0	0	0	0	0	0	0	7.89391e-05	0	0.000233845	0	0	0	0	0	0	0	0	0	0	0	0
Bacteria;Actinobacteria;Actinobacteria;Actinomycetales;Microbacteriaceae;Curtobacterium	0	0	0	0	0	0	0	0	0	0.000273224	7.79484e-05	0	0	0	0.000336247	0	0	0	0	0	0	0	0
Bacteria;Actinobacteria;Actinobacteria;Actinomycetales;Microbacteriaceae;Frigoribacterium	0	0	0	0	0	0	0	0	7.89391e-05	0	0	0	0	0	0	0	0	0	0	0	0	0	0
Bacteria;Actinobacteria;Actinobacteria;Actinomycetales;Microbacteriaceae;Leucobacter	0	0	0	0	0	0	0	0	0	0	7.79484e-05	0	0	0	0	0	0	0	0	0	0	0	0
Bacteria;Actinobacteria;Actinobacteria;Actinomycetales;Microbacteriaceae;Microbacterium	0	0	0	0	0	0	0	0.00013795	0.000236817	0.000409836	0.000701536	0.000317864	0.000230965	0	8.40619e-05	0	0.000231893	0	0	0	0	0	0
Bacteria;Actinobacteria;Actinobacteria;Actinomycetales;Microbacteriaceae;Other	0	0	0	0	0	0	0	0	0.000631512	0.0010929	0.00109128	0	0	0	0	0	0	0	0	0	0	0	0
Bacteria;Actinobacteria;Actinobacteria;Actinomycetales;Microbacteriaceae;Plantibacter	0	0	0	0	0	0	0	0	0	0.000136612	0.000389742	0	0	0	0	0	0	0	0	0	0	0	0
Bacteria;Actinobacteria;Actinobacteria;Actinomycetales;Microbacteriaceae;Salinibacterium	0	0	0	0	0	0	0	0	0	0	0	0	0	0	8.40619e-05	0	0	0	0	0	0	0	0
Bacteria;Actinobacteria;Actinobacteria;Actinomycetales;Micrococcaceae;Arthrobacter	0	0	0	0	0	0	0	0	0.000236817	0.0010929	0.00109128	0	0	0	0	0	0	0	0	0	0	0	0
Bacteria;Actinobacteria;Actinobacteria;Actinomycetales;Micrococcaceae;Kocuria	0	0	0	0	0	0	0	0	0	0	0.000155897	0	0	0	0	0	0	0	0	0	6.63042e-05	0	0
Bacteria;Actinobacteria;Actinobacteria;Actinomycetales;Micrococcaceae;Micrococcus	0	0	0	0	0	0	0	0	0.000315756	0.000136612	0.000389742	0	0	0	0	0	0	0	0	0	0	0	0
Bacteria;Actinobacteria;Actinobacteria;Actinomycetales;Micrococcaceae;Rothia	0	0	0	0	0	0	0	0	0.000315756	0.00068306	0.000623587	0	0	0	0	0	0	0	0	0	0	0	0
Bacteria;Actinobacteria;Actinobacteria;Actinomycetales;Mycobacteriaceae;Mycobacterium	0	0	0	0	0	0	0	0	0	0	7.79484e-05	0.00778767	0.00754485	0.00694349	0.00773369	0.00872981	0.00610652	0.00561482	0.00363325	0.00462827	0	0	0
Bacteria;Actinobacteria;Actinobacteria;Actinomycetales;Nakamurellaceae;Humicoccus	0	0	0	0	0	0	0	0	7.89391e-05	0	0	0	0	0	0	0	0	0	0	0	0	0	0
Bacteria;Actinobacteria;Actinobacteria;Actinomycetales;Nocardiaceae;Gordonia	0	0	0	0	0	0	0	0	0	0	0.000155897	0	0	0	0	0	0	0	0	0	0	0	0
Bacteria;Actinobacteria;Actinobacteria;Actinomycetales;Nocardiaceae;Nocardia	0	0	0	0	0	0	0	0	0	0	0	0.000317864	0	0	0	8.72981e-05	7.72977e-05	0	0	0	0	0	0
Bacteria;Actinobacteria;Actinobacteria;Actinomycetales;Nocardiaceae;Rhodococcus	0	0	0	0	0	0	0	0	0.000236817	0.000546448	0.00116923	0	0	0	8.40619e-05	0	0	0	0	0	0	0	0
Bacteria;Actinobacteria;Actinobacteria;Actinomycetales;Nocardiaceae;Williamsia	0	0	0	0	0	0	0	0	0	0	0.000233845	0	0	0	0	0	0	0	0	0	0	0	0
Bacteria;Actinobacteria;Actinobacteria;Actinomycetales;Nocardioidaceae;Actinopolymorpha	0	0	0	0	0	0	0	0	0	0	7.79484e-05	0	0	0	0	0	0	0	0	0	0	0	0
Bacteria;Actinobacteria;Actinobacteria;Actinomycetales;Nocardioidaceae;Aeromicrobium	0	0	0	0	0	0	0	0	7.89391e-05	0.000136612	0	0	0	0	8.40619e-05	8.72981e-05	0	0	0.000854884	0	0	0	0
Bacteria;Actinobacteria;Actinobacteria;Actinomycetales;Nocardioidaceae;Nocardioides	0	0	0	0	0	0	0	0	0	0	7.79484e-05	7.9466e-05	0	0	0	0	0	0	0	0	0	0	0
Bacteria;Actinobacteria;Actinobacteria;Actinomycetales;Nocardioidaceae;Other	0	0	0	0	0	0	0	0	0	0.000136612	0	0	0	0	0	0	0	0	0	0	0	0	0
Bacteria;Actinobacteria;Actinobacteria;Actinomycetales;Other;Other	0	0	0	0	0	0	0	0	7.89391e-05	0.000136612	0.000155897	0	0	0	8.40619e-05	0.000261894	0.000231893	0	0	0	0	0	0
Bacteria;Actinobacteria;Actinobacteria;Actinomycetales;Propionibacteriaceae;Friedmanniella	0	0	0	0	0	0	0	0	0	0.000409836	0	0	0	0	0	0	0	0	0	0	0	0	0
Bacteria;Actinobacteria;Actinobacteria;Actinomycetales;Propionibacteriaceae;Jiangella	0	0	0	0	0	0	0	0	0	0	0	7.9466e-05	7.69882e-05	6.87474e-05	0.000672495	0.00104758	0.000386488	0.000160424	0.000213721	7.34646e-05	0	0	0
Bacteria;Actinobacteria;Actinobacteria;Actinomycetales;Propionibacteriaceae;Propionibacterium	0	0	0	0	0.00139135	0	0.000564175	0	0.0177613	0.0412568	0.0124717	0	7.69882e-05	0	0	8.72981e-05	0	0	0	0	0	0	0
Bacteria;Actinobacteria;Actinobacteria;Actinomycetales;Propionibacteriaceae;Propionimicrobium	0	0	0	0	0	0	0	0	0	0	7.79484e-05	0	0	0	0	0	0	0	0	0	0	0	0
Bacteria;Actinobacteria;Actinobacteria;Actinomycetales;Pseudonocardiaceae;Pseudonocardia	0	0	0	0	0	0	0	0	7.89391e-05	0	0.000233845	0	0	0	0	0	0	0	0	0	0	0	0
Bacteria;Actinobacteria;Actinobacteria;Actinomycetales;Pseudonocardiaceae;Saccharopolyspora	0	0	0	0	0	0	0	0	0	0.000273224	0	0	0	0	0	0	0	0	0	0	0	0	0
Bacteria;Actinobacteria;Actinobacteria;Actinomycetales;Sporichthyaceae;Other	7.49008e-05	0	0	0	0	0	0	0	0	0	0	0.000317864	0	0	0	0	0	0	0	0	0	0	0
Bacteria;Actinobacteria;Actinobacteria;Actinomycetales;Streptosporangiaceae;Streptosporangium	0	0	0	0	0	0	0	0	0	0	0.000155897	0	0	0	0	0	0	0	0	0	0	0	0
Bacteria;Actinobacteria;Actinobacteria;Bifidobacteriales;Bifidobacteriaceae;Gardnerella	0	0	0	0	0	0	0.000282087	0	7.89391e-05	0	0	0	0	0	0	0	0	0	0	0	0	0	0
Bacteria;Actinobacteria;Actinobacteria;Nitriliruptorales;Nitriliruptoraceae;Nitriliruptor	0	0	0	0	0	0	0	0	0	0	0	0	0	6.87474e-05	0	0	0.000154595	0	7.12403e-05	0	6.63042e-05	0	0
Bacteria;Actinobacteria;Actinobacteria;Other;Other;Other	0	0	0	0	0	0	0	0	0	0	0	0	0	0	8.40619e-05	0	0	0	0	0	0	0	0
Bacteria;Actinobacteria;Actinobacteria;Rubrobacterales;Rubrobacteriaceae;Rubrobacter	0	0	0	0	0	0	0	0	0	0	0	0	0	0	0	0	7.72977e-05	0	0	0	0	0	0
Bacteria;Actinobacteria;Actinobacteria;Solirubrobacterales;Conexibacteraceae;Conexibacter	0	5.6993e-05	0	0	0	0	0	0	0	0	0.000155897	0.000158932	0.000230965	0.000137495	0.000252186	0.000523789	0.000463786	8.02118e-05	7.12403e-05	7.34646e-05	0	0	0
Bacteria;Actinobacteria;Actinobacteria;Solirubrobacterales;Other;Other	0	0	0	0	0	0	0	0	7.89391e-05	0	0.000155897	7.9466e-05	7.69882e-05	0.000206242	0.000252186	0.000785683	0.000154595	0.000160424	0.000142481	0.000293858	0	0	0
Bacteria;Actinobacteria;Actinobacteria;Solirubrobacterales;Patulibacteraceae;Patulibacter	0	0	0	0	0	0	0	0	0	0	7.79484e-05	0	0	0	0	0	0	0	0	0	0	0	0
Bacteria;Actinobacteria;Actinobacteria;Solirubrobacterales;Solirubrobacteraceae;Solirubrobacter	0	0	0	0	0	0	0.000211566	0	7.89391e-05	0	0	0	0	0	0	0	0	0	0	0	0	0	0
Bacteria;BRC1;Other;Other;Other;Other	0.00112351	0.000797903	0.000486322	0.000472749	0.000379459	6.39304e-05	0	6.8975e-05	0	0	0	0.000715194	0.00230965	0.00302489	0.000840619	0.00130947	0.000927572	0.0027272	0.00484434	0.00242433	0	0	0
Bacteria;Bacteroidetes;Bacteroidia;Bacteroidales;Bacteroidaceae;Bacteroides	0	0	0	0	0	0	0	0	7.89391e-05	0	7.79484e-05	0	0	0	0	0	0	0	0	0	0	0	0
Bacteria;Bacteroidetes;Bacteroidia;Bacteroidales;Marinilabiaceae;Other	0	0	0	0	0.00101189	0	0	0	0	0	0	0.000317864	0.000307953	0.000412485	0.000168124	0.000174596	0.000309191	0.000160424	7.12403e-05	0.000367323	0	0	0
Bacteria;Bacteroidetes;Bacteroidia;Bacteroidales;Other;Other	0	0	0	0	0	6.39304e-05	0	0	0	0	7.79484e-05	7.9466e-05	0	0	0	0	0	0	7.12403e-05	7.34646e-05	0.000331521	0.000214615	0.000114012
Bacteria;Bacteroidetes;Bacteroidia;Bacteroidales;Porphyromonadaceae;Barnesiella	0	0	0	0	0	6.39304e-05	0	0	0	0	7.79484e-05	0	0	0	0	0	0	0	0	0	0	0	0
Bacteria;Bacteroidetes;Bacteroidia;Bacteroidales;Porphyromonadaceae;Other	0	0	0	0	0	0	0	0	0	0	0	0	0.000153976	0.000137495	0	0	0	0	0	7.34646e-05	0	0	0
Bacteria;Bacteroidetes;Bacteroidia;Bacteroidales;Porphyromonadaceae;Paludibacter	0	0	0	0	0	0.000127861	0	0	0	0	0	0	0	0	0	0	0	0	0	7.34646e-05	0.0644477	0.0199592	0.000456048
Bacteria;Bacteroidetes;Bacteroidia;Bacteroidales;Porphyromonadaceae;Parabacteroides	0	0	0	0	0	6.39304e-05	0	0	7.89391e-05	0	7.79484e-05	0	7.69882e-05	0	0.000336247	0.000698385	0.000927572	8.02118e-05	7.12403e-05	0.000146929	0.189696	0.235862	0.103295
Bacteria;Bacteroidetes;Bacteroidia;Bacteroidales;Porphyromonadaceae;Porphyromonas	0	0	0	0	0	0	0	0	0.000315756	0.00068306	0.000389742	0	0	0	0	0	7.72977e-05	0	0	0	0	0	0
Bacteria;Bacteroidetes;Bacteroidia;Bacteroidales;Prevotellaceae;Other	0	0	0	0	0	0	0	0	0	0	0	0	0	0	0	0	0	0	0	0	0	0.000107308	0
Bacteria;Bacteroidetes;Bacteroidia;Bacteroidales;Prevotellaceae;Prevotella	0	0	6.07903e-05	0	0	0	0.000282087	0	0.000473634	0.000409836	0.000311794	7.9466e-05	0	0	0	0	0	0	0	0	0	0	0
Bacteria;Bacteroidetes;Bacteroidia;Bacteroidales;Rikenellaceae;Alistipes	0	0	0	0	0.000316216	0	0	0.00013795	0	0	0	0	0	0	8.40619e-05	0	0	0	0.000142481	0.000220394	6.63042e-05	0.000107308	0.000228024
Bacteria;Bacteroidetes;Bacteroidia;Bacteroidales;Rikenellaceae;Rikenella	0	0	0	0	0	0	0	0.00013795	0	0	7.79484e-05	0	0	0	0.00748151	0.00646006	0.00587462	0.00104275	0.000712403	0.000514252	0.106219	0.0915334	0.0226884
Bacteria;Bacteroidetes;Flavobacteria;Flavobacteriales;Blattabacteriaceae;Other	0	0	0	0	0	0	0	0	0	0	0	0	0	0	0	0	0	8.02118e-05	0	0	0	0	0
Bacteria;Bacteroidetes;Flavobacteria;Flavobacteriales;Cryomorphaceae;Brumimimicrobium	0	0	0	0	0	0	0	0	0	0	0	0	0	0	0.000168124	0	0.000154595	0.000160424	0.000142481	7.34646e-05	0	0	0
Bacteria;Bacteroidetes;Flavobacteria;Flavobacteriales;Cryomorphaceae;Crocinitomix	7.49008e-05	0	0.000121581	0	0	0.000127861	0.000211566	0	0	0	0	0.00206612	0.00215567	0.000824969	0.00210155	0.00192056	0.00262812	0.00489292	0.00491558	0.00418748	0	0	0
Bacteria;Bacteroidetes;Flavobacteria;Flavobacteriales;Cryomorphaceae;Cryomorpha	0	0	0	0	0	0	0	0	0	0	0	0	0.000230965	0.000343737	0	8.72981e-05	7.72977e-05	8.02118e-05	0.000284961	7.34646e-05	0	0	0
Bacteria;Bacteroidetes;Flavobacteria;Flavobacteriales;Cryomorphaceae;Fluviicola	0	0.000113986	0.000121581	6.75356e-05	0	0.000191791	0.000141044	0.000206925	7.89391e-05	0	0.000233845	0.00039733	0.000307953	0.000481232	0.000420309	0.000785683	0.00108217	0.000320847	0.000284961	0.000367323	0	0	0
Bacteria;Bacteroidetes;Flavobacteria;Flavobacteriales;Cryomorphaceae;Lishizhenia	0	0	0	0	0	0	0	0	0	0	0	0	0	0	0	8.72981e-05	0	0	7.12403e-05	0	0	0	0
Bacteria;Bacteroidetes;Flavobacteria;Flavobacteriales;Cryomorphaceae;Other	0.000823908	0.000398951	0.000729483	0.000135071	0.00113838	0.000575374	0.00105783	0.00103463	0.000631512	0.000273224	0	0.00150985	0.00200169	0.00103121	0.00277404	0.00279354	0.00239623	0.00264699	0.00163853	0.00235087	0	0	0
Bacteria;Bacteroidetes;Flavobacteria;Flavobacteriales;Cryomorphaceae;Owenweeksia	0.00157292	0.00336259	0.000972644	0.00128318	0.00101189	0.000703235	0.000705219	6.8975e-05	0.000552573	0.000273224	7.79484e-05	0.00874126	0.00731388	0.00584353	0.0106759	0.0093409	0.00950761	0.0162028	0.0193774	0.0117543	0	0	0
Bacteria;Bacteroidetes;Flavobacteria;Flavobacteriales;Flavobacteriaceae;Actibacter	0	0	0	0	0	0	0	0	0	0	0	0	0	0	0	0	7.72977e-05	0	0	0	0	0	0
Bacteria;Bacteroidetes;Flavobacteria;Flavobacteriales;Flavobacteriaceae;Aequorivita	0	0	0	0	0	0	0	0	0	0	0	0	0	6.87474e-05	0	0	0	0	7.12403e-05	0	0	0	0
Bacteria;Bacteroidetes;Flavobacteria;Flavobacteriales;Flavobacteriaceae;Algibacter	0.000299603	5.6993e-05	6.07903e-05	0.000337678	0	0	0	0	0	0	0	0	0	0	8.40619e-05	0	0.000154595	0	0	0	0	0	0
Bacteria;Bacteroidetes;Flavobacteria;Flavobacteriales;Flavobacteriaceae;Aquimarina	0.000149802	0.000113986	0.00103343	0.000202607	0	0.000127861	0.000423131	0.000206925	0.000157878	0.000273224	0	0.00039733	0.000615906	0.000481232	0.000504371	0.00104758	0.000850274	0.000882329	0.000783643	0.000661181	0	0	0
Bacteria;Bacteroidetes;Flavobacteria;Flavobacteriales;Flavobacteriaceae;Arenibacter	0	0	0	6.75356e-05	0	0	0	0	0	0	0	0	0	0	0	0	7.72977e-05	0	0	7.34646e-05	0	0	0
Bacteria;Bacteroidetes;Flavobacteria;Flavobacteriales;Flavobacteriaceae;Bergeyella	0	0	0	0	0	0	0	0	0.000552573	0.000136612	7.79484e-05	0.000158932	0	0	0	0	0	0	0	0	0	0	0
Bacteria;Bacteroidetes;Flavobacteria;Flavobacteriales;Flavobacteriaceae;Bizionia	0	0	0	0	0	0	0.000141044	0	0	0	0	0	0	0.000206242	0	0	0	0	0	0	0	0	0
Bacteria;Bacteroidetes;Flavobacteria;Flavobacteriales;Flavobacteriaceae;Capnocytophaga	0	0	0	0	0	0	0	0	0	0	7.79484e-05	0	0	0	0	0	0	0	0	0	0	0	0
Bacteria;Bacteroidetes;Flavobacteria;Flavobacteriales;Flavobacteriaceae;Cellulophaga	0.000149802	5.6993e-05	6.07903e-05	0.000270143	0	0	0	0	0	0	0	7.9466e-05	0	0	0	0	0	0	0	0	0	0	0
Bacteria;Bacteroidetes;Flavobacteria;Flavobacteriales;Flavobacteriaceae;Chryseobacterium	0	0	0	0	0	0	0	0	0.00292075	0.00887978	0.0095097	0	0	0	0.000756557	0.000174596	0.000695679	8.02118e-05	0.00149605	0.000146929	0	0	0
Bacteria;Bacteroidetes;Flavobacteria;Flavobacteriales;Flavobacteriaceae;Costertonia	0	0	0	0	0	0	0	0	0	0	0	7.9466e-05	0.000307953	0.000343737	0.000168124	0	0	0	0.000213721	0	0	0	0
Bacteria;Bacteroidetes;Flavobacteria;Flavobacteriales;Flavobacteriaceae;Croceibacter	0	0	0	0	0	6.39304e-05	0	0.00013795	0	0	0	0	0	0.000137495	0	0	0	0	7.12403e-05	0	0	0	0
Bacteria;Bacteroidetes;Flavobacteria;Flavobacteriales;Flavobacteriaceae;Croceitalea	0	0	0	0	0	0	0	0	0	0	0	0.000476796	0.000923859	0.000412485	0.000588433	0.00104758	0.000386488	0.000561482	0.000356201	0.000440788	0	0	0
Bacteria;Bacteroidetes;Flavobacteria;Flavobacteriales;Flavobacteriaceae;Dokdonia	0	0	0	0	0	6.39304e-05	0.00126939	0.00013795	7.89391e-05	0.000273224	0.000311794	0	0	0	0	0	0	0	0	0	0	0	0
Bacteria;Bacteroidetes;Flavobacteria;Flavobacteriales;Flavobacteriaceae;Elizabethkingia	0	0	0	0	0	0	0	0	7.89391e-05	0	7.79484e-05	0	0	0	0	0	0	0	0	0	0	0	0
Bacteria;Bacteroidetes;Flavobacteria;Flavobacteriales;Flavobacteriaceae;Empedobacter	0	5.6993e-05	0	0	0	0	0	0	0	0	0	0	0	0	0	0	0	0	7.12403e-05	0	0	0	0
Bacteria;Bacteroidetes;Flavobacteria;Flavobacteriales;Flavobacteriaceae;Epilithonimonas	0	0	0	0	0	0	0	0	0.000315756	0.000819672	0.000155897	0	0	0	0	0	0	0	0	0	0	0	0
Bacteria;Bacteroidetes;Flavobacteria;Flavobacteriales;Flavobacteriaceae;Eudoraea	0	0	0	0	0	0	0	0	0	0	0	0	0	0	0	0	0	0	7.12403e-05	7.34646e-05	0	0	0
Bacteria;Bacteroidetes;Flavobacteria;Flavobacteriales;Flavobacteriaceae;Flagellimonas	7.49008e-05	5.6993e-05	0	6.75356e-05	0	0	0	0	0	0	0	0	0	0	0	0	0	0	7.12403e-05	7.34646e-05	0	0	0
Bacteria;Bacteroidetes;Flavobacteria;Flavobacteriales;Flavobacteriaceae;Flaviramulus	0	0	0	0	0	0	0	0	0	0	0	0	0	0	0	0	0	0	0	7.34646e-05	0	0	0
Bacteria;Bacteroidetes;Flavobacteria;Flavobacteriales;Flavobacteriaceae;Flavobacterium	0.000524305	0.000683917	0.000425532	0.000675356	0	0.00179005	0.0038787	0.00124155	0.016814	0.0362022	0.0418583	0.000238398	0.000461929	0.000137495	0.000168124	0	0	0.00232614	0.00356201	0.00080811	0	0	0
Bacteria;Bacteroidetes;Flavobacteria;Flavobacteriales;Flavobacteriaceae;Formosa	0	0	0	0	0	0	0	0	0	0	0	0	0	6.87474e-05	0	0	0	0	0	0	0	0	0
Bacteria;Bacteroidetes;Flavobacteria;Flavobacteriales;Flavobacteriaceae;Gaetbulibacter	0.000149802	0	0	0	0	0	0	0	0	0	0	0	0	0.000206242	0.000252186	0.000261894	0.000231893	0.000160424	7.12403e-05	0.000146929	0	0	0
Bacteria;Bacteroidetes;Flavobacteria;Flavobacteriales;Flavobacteriaceae;Gelidibacter	0	0	0	0	0	0	0	0	0	0	0	0	0	0	0	0	0	0	0	7.34646e-05	0	0	0
Bacteria;Bacteroidetes;Flavobacteria;Flavobacteriales;Flavobacteriaceae;Gillisia	0	0	0	0	0	0	0	0	0	0	0	0	0	0	0	0	7.72977e-05	0.000160424	0	0	0	0	0
Bacteria;Bacteroidetes;Flavobacteria;Flavobacteriales;Flavobacteriaceae;Gilvibacter	0.000599206	0.000398951	0.000851064	0.000742892	6.32431e-05	0.00338831	0.00345557	0.0030349	0.00173666	0.00259563	0.00350768	0.000317864	0	0	0.000168124	0.000174596	0	0	0.000142481	0.000146929	0	0	0
Bacteria;Bacteroidetes;Flavobacteria;Flavobacteriales;Flavobacteriaceae;Gramella	0	0	0	0	0	0	0	0	0	0	0	0	0	0	0	0	0	0	7.12403e-05	0	0	0	0
Bacteria;Bacteroidetes;Flavobacteria;Flavobacteriales;Flavobacteriaceae;Joostella	0	0	0	0	0	0	0	0	0	0	0	0	0	0	0	0	0	0	7.12403e-05	0	0	0	0
Bacteria;Bacteroidetes;Flavobacteria;Flavobacteriales;Flavobacteriaceae;Kordia	0	0	0	0	0	0	0	6.8975e-05	7.89391e-05	0	0	0.00413223	0.0240973	0.067785	0.0142065	0.0104758	0.0180104	0.00794096	0.0237943	0.0108728	0	0	0
Bacteria;Bacteroidetes;Flavobacteria;Flavobacteriales;Flavobacteriaceae;Kriegella	0	0.000113986	0	0	0	0	0	0	0	0	0	0	0	0	0	0.000174596	7.72977e-05	0	0.000284961	0	0	0	0
Bacteria;Bacteroidetes;Flavobacteria;Flavobacteriales;Flavobacteriaceae;Krokinobacter	0	0	0	0	0	0	0.000141044	6.8975e-05	0	0	0	0	0	0	0	0	7.72977e-05	0	0	0	0	0	0
Bacteria;Bacteroidetes;Flavobacteria;Flavobacteriales;Flavobacteriaceae;Lacinutrix	0	0	0	0	0	0.000191791	0	0.00013795	7.89391e-05	0	7.79484e-05	7.9466e-05	0	0	0	0.000174596	0.000231893	0	0	7.34646e-05	0	0	0
Bacteria;Bacteroidetes;Flavobacteria;Flavobacteriales;Flavobacteriaceae;Leeuwenhoekiella	0	0	0	0	0	0	0	0	0	0	0	7.9466e-05	0	0	0	0	0	0	0	0	0	0	0
Bacteria;Bacteroidetes;Flavobacteria;Flavobacteriales;Flavobacteriaceae;Leptobacterium	0	0	0	0	0	0	0	0	0	0	0	0.000158932	0.000384941	0	0.000336247	0.000523789	0.000309191	0.000401059	0.000142481	0.000220394	0	0	0
Bacteria;Bacteroidetes;Flavobacteria;Flavobacteriales;Flavobacteriaceae;Lutaonella	0	0	0	0	0	0	0	0	0	0	0	7.9466e-05	0	0	8.40619e-05	0	0	0	0	7.34646e-05	0	0	0
Bacteria;Bacteroidetes;Flavobacteria;Flavobacteriales;Flavobacteriaceae;Lutibacter	0	0	0	0	0	0	0	0	0	0	0	7.9466e-05	7.69882e-05	0	0	8.72981e-05	0	8.02118e-05	0.000142481	0	0	0	0
Bacteria;Bacteroidetes;Flavobacteria;Flavobacteriales;Flavobacteriaceae;Maribacter	7.49008e-05	0	0	6.75356e-05	0	0	0	0	0	0	0	0.000158932	0.000307953	0.00137495	0.000168124	0.000174596	0.000231893	0	0.000498682	0	0	0	0
Bacteria;Bacteroidetes;Flavobacteria;Flavobacteriales;Flavobacteriaceae;Marixanthomonas	0.000149802	0.000284965	6.07903e-05	0.000135071	0	0	0	0	0.000315756	0.0010929	0.000545639	0	0.000230965	0.000481232	0	0	0	8.02118e-05	0.000142481	0	0	0	0
Bacteria;Bacteroidetes;Flavobacteria;Flavobacteriales;Flavobacteriaceae;Mesoflavibacter	0	0	0	0	0	0.000191791	0.000352609	0.0002759	7.89391e-05	0	7.79484e-05	0	0	0	0	0	0	0	0	0	0	0	0
Bacteria;Bacteroidetes;Flavobacteria;Flavobacteriales;Flavobacteriaceae;Mesonia	0	0	0	0	0	0	0	0	0	0	0	7.9466e-05	0	6.87474e-05	0	0	0.000231893	0	0.000142481	0	0	0	0
Bacteria;Bacteroidetes;Flavobacteria;Flavobacteriales;Flavobacteriaceae;Muricauda	0	0.000113986	0.000243161	0.000135071	0	6.39304e-05	0	0.000206925	0	0	0	0.00222505	0.0107784	0.0156744	0.00260592	0.00279354	0.0032465	0.00120318	0.00299209	0.00154276	0	0	0
Bacteria;Bacteroidetes;Flavobacteria;Flavobacteriales;Flavobacteriaceae;Myroides	0	0	0	0	0	0	0	0	0	0	0	0	0	0	0	0	0	0	7.12403e-05	0	0	0	0
Bacteria;Bacteroidetes;Flavobacteria;Flavobacteriales;Flavobacteriaceae;Other	0.064939	0.06577	0.0612766	0.0564598	0.0334556	0.0911648	0.0459097	0.052352	0.0187086	0.00956284	0.0342973	0.00381437	0.00169374	0.0053623	0.00252186	0.00261894	0.00448327	0.00352932	0.00398946	0.00404055	0	0	0
Bacteria;Bacteroidetes;Flavobacteria;Flavobacteriales;Flavobacteriaceae;Persicivirga	0	0	0	0	0	6.39304e-05	0	0	0	0.000136612	0.000155897	0	0	0	0	0	0	0	0	0	0	0	0
Bacteria;Bacteroidetes;Flavobacteria;Flavobacteriales;Flavobacteriaceae;Pibocella	0.000149802	0	0	6.75356e-05	0	0	0	0	0	0	0	0	0	0.000137495	8.40619e-05	0	0	0	0	0	0	0	0
Bacteria;Bacteroidetes;Flavobacteria;Flavobacteriales;Flavobacteriaceae;Polaribacter	0	0.000113986	0	6.75356e-05	0	0.000127861	0	6.8975e-05	0	0	0	7.9466e-05	0.000307953	0.000137495	0.000168124	0.000261894	0.000309191	8.02118e-05	7.12403e-05	7.34646e-05	0	0	0
Bacteria;Bacteroidetes;Flavobacteria;Flavobacteriales;Flavobacteriaceae;Pseudozobellia	0	0	0	0	0	0	0	0	0	0	0	0.000158932	0.000307953	0.000756222	0.000924681	0.00122217	0.00154595	0.000320847	0.00185225	0.00198354	0	0	0
Bacteria;Bacteroidetes;Flavobacteria;Flavobacteriales;Flavobacteriaceae;Psychroflexus	0	0	0	0	0	0	0	0	0	0	0	0	0	6.87474e-05	0	0	0	0	0.000427442	0	0	0	0
Bacteria;Bacteroidetes;Flavobacteria;Flavobacteriales;Flavobacteriaceae;Psychroserpens	0.00224702	0.00193776	0.00206687	0.00155332	0.00139135	0.00306866	0.00380818	0.00151745	0.00228923	0	0.000545639	0.00166879	0.000769882	0.000206242	0.000252186	0	0.000463786	0.000401059	0.000498682	0.000293858	0	0	0
Bacteria;Bacteroidetes;Flavobacteria;Flavobacteriales;Flavobacteriaceae;Salegentibacter	0	0	0	0	0	0	0	0	0.000631512	0	0.000701536	0.00246345	0.00138579	0.00123745	0.000168124	0.000349192	0.00301461	0.0140371	0.0176676	0.00418748	0	0	0
Bacteria;Bacteroidetes;Flavobacteria;Flavobacteriales;Flavobacteriaceae;Sediminibacter	0	0	0	6.75356e-05	0	0	0	0	0	0	0	7.9466e-05	0	0.000206242	0	0	0	8.02118e-05	7.12403e-05	0	0	0	0
Bacteria;Bacteroidetes;Flavobacteria;Flavobacteriales;Flavobacteriaceae;Stenothermobacter	0	5.6993e-05	0	0	0	0	0	0	0	0	0	0	0	0	8.40619e-05	0	0	0	7.12403e-05	0	0	0	0
Bacteria;Bacteroidetes;Flavobacteria;Flavobacteriales;Flavobacteriaceae;Subsaxibacter	0	0	0	0	0	0	0	0	0	0	0	0	0	6.87474e-05	0	0	0	0	7.12403e-05	0	0	0	0
Bacteria;Bacteroidetes;Flavobacteria;Flavobacteriales;Flavobacteriaceae;Sufflavibacter	0	0	0	0	0	0	0	0	0	0	0	0	0	0	8.40619e-05	0	0	0	0	0	0	0	0
Bacteria;Bacteroidetes;Flavobacteria;Flavobacteriales;Flavobacteriaceae;Tamlana	0	0	0	0	0	0	0	0	0	0	0	0	0	0.000137495	0	0	0	0	0	0	0	0	0
Bacteria;Bacteroidetes;Flavobacteria;Flavobacteriales;Flavobacteriaceae;Tenacibaculum	0.0208973	0.0256469	0.0454103	0.0425474	0.0469896	0.0692367	0.0421721	0.0484205	0.0328386	0.0401639	0.0534726	0.00627781	0.0039264	0.00247491	0.00235373	0.00261894	0.00270542	0.00489292	0.00384698	0.00690567	0	0	0
Bacteria;Bacteroidetes;Flavobacteria;Flavobacteriales;Flavobacteriaceae;Ulvibacter	0	0	0.000182371	6.75356e-05	0	0.000191791	0	0	0	0	0	0.000476796	0.000230965	6.87474e-05	0	0.000261894	0	0.000240635	0.000213721	7.34646e-05	0	0	0
Bacteria;Bacteroidetes;Flavobacteria;Flavobacteriales;Flavobacteriaceae;Vitellibacter	0	0	0	0	0	0	0	0	0.000236817	0	7.79484e-05	0	0	0	8.40619e-05	0	7.72977e-05	0	0	0	0	0	0
Bacteria;Bacteroidetes;Flavobacteria;Flavobacteriales;Flavobacteriaceae;Wautersiella	0	5.6993e-05	0	0	0	0	7.05219e-05	0	0	0	0	0	0	0	0	0	0	0	0	0	0	0	0
Bacteria;Bacteroidetes;Flavobacteria;Flavobacteriales;Flavobacteriaceae;Winogradskyella	0.000224702	5.6993e-05	6.07903e-05	6.75356e-05	0	0.000447513	0.000493653	0.00013795	7.89391e-05	0	0	0.00166879	0.0140119	0.0169119	0.0017653	0.00148407	0.00185514	0.00224593	0.00341953	0.00154276	0	0	0
Bacteria;Bacteroidetes;Flavobacteria;Flavobacteriales;Flavobacteriaceae;Yeosuana	0	5.6993e-05	0	0	0	0	0	0	0	0	0	0	0	0	0	0	0	0	0.000142481	0	0	0	0
Bacteria;Bacteroidetes;Flavobacteria;Flavobacteriales;Flavobacteriaceae;Zeaxanthinibacter	0	0	0	0	0	0	0	0	0	0	0	0	0.000384941	0.00027499	0.000840619	0.000523789	0.000618381	0.000481271	0.000284961	0.000514252	0	0	0
Bacteria;Bacteroidetes;Flavobacteria;Flavobacteriales;Flavobacteriaceae;Zobellia	0	0	0	0	0	0	0	0	0	0	0	0	0	0	0	0	7.72977e-05	8.02118e-05	0.000498682	0	0	0	0
Bacteria;Bacteroidetes;Flavobacteria;Flavobacteriales;Other;Other	0.000224702	0.000398951	0.000121581	0.000202607	0	0.000127861	0	0	0.000315756	0.000273224	0	0.000635728	0.000769882	0.000343737	0.00126093	0.000872981	0.00131406	0.000641694	0.000498682	0.000734646	0	0	0
Bacteria;Bacteroidetes;Other;Other;Other;Other	7.49008e-05	5.6993e-05	6.07903e-05	6.75356e-05	0	0	0	0	0	0	0	0.000874126	0.000384941	0.000412485	0.000756557	0.000436491	0.000850274	0.000160424	0.000854884	0.000587717	0	0	0.000114012
Bacteria;Bacteroidetes;Sphingobacteria;Sphingobacteriales;Chitinophagaceae;Balneola	0.00681597	0.00649721	0.0116717	0.00938745	0.0115102	0.00351617	0.00296192	0.00255208	0.0014209	0.00068306	0.00194871	0.000158932	0.000615906	0.000687474	0.000504371	0	0.000463786	0.00232614	0.00534302	0.00183661	0	0	0
Bacteria;Bacteroidetes;Sphingobacteria;Sphingobacteriales;Chitinophagaceae;Ferruginibacter	0	0	0	0	0	0	0	0	0	0	7.79484e-05	0	7.69882e-05	0	0	0	0	0	0	0	0	0	0
Bacteria;Bacteroidetes;Sphingobacteria;Sphingobacteriales;Chitinophagaceae;Flavisolibacter	0	0	0	0	0	0	0	0	0	0	7.79484e-05	0	0	0	0	0	0	0	0	0	0	0	0
Bacteria;Bacteroidetes;Sphingobacteria;Sphingobacteriales;Chitinophagaceae;Gracilimonas	0	0	0	0	0	0	0	0	0	0	0	0.000238398	0.000307953	0.000962464	0.000588433	0.000174596	0.000772977	0.000641694	0.00420318	0.00117543	0	0	0
Bacteria;Bacteroidetes;Sphingobacteria;Sphingobacteriales;Chitinophagaceae;Other	0.000823908	0.000626924	0.000547112	0.000135071	0.00170756	0.000127861	0	0.000206925	0.000315756	0	7.79484e-05	0.00325811	0.00485026	0.00384986	0.00916274	0.00707115	0.00734328	0.00585546	0.00676783	0.00573024	0	0	0
Bacteria;Bacteroidetes;Sphingobacteria;Sphingobacteriales;Chitinophagaceae;Sediminibacterium	0	0	0	0	0.00107513	0	0	0	0.00663088	0.238525	0.0381168	0	0	0	0	0	0	0	7.12403e-05	0	0	0.000214615	0
Bacteria;Bacteroidetes;Sphingobacteria;Sphingobacteriales;Chitinophagaceae;Terrimonas	0	0	0	0	0	0	0	0	0	0	0	0	0	0	0	0	7.72977e-05	0	7.12403e-05	0	0	0	0
Bacteria;Bacteroidetes;Sphingobacteria;Sphingobacteriales;Cyclobacteriaceae;Algoriphagus	0	0	0	0	0	0	0	0	7.89391e-05	0	0	7.9466e-05	0	6.87474e-05	0	0	0	0	0	0	0	0	0
Bacteria;Bacteroidetes;Sphingobacteria;Sphingobacteriales;Cyclobacteriaceae;Cyclobacterium	0	0	0	0	0	0	0	0	0	0	0.000155897	0	0	0	0	0	0	0	0	7.34646e-05	0	0	0
Bacteria;Bacteroidetes;Sphingobacteria;Sphingobacteriales;Cytophagaceae;Adhaeribacter	7.49008e-05	5.6993e-05	0	0	0	0	0	0	0	0	0	0	0	0	0	8.72981e-05	0.000154595	0	0.000213721	0.000220394	0	0	0
Bacteria;Bacteroidetes;Sphingobacteria;Sphingobacteriales;Cytophagaceae;Cytophaga	0	0	0	0	0	0	0	0	0	0	0	0	0	0	0	0.000261894	0	0	0	0.000220394	0	0	0
Bacteria;Bacteroidetes;Sphingobacteria;Sphingobacteriales;Cytophagaceae;Dyadobacter	0	0	0	0	0	0	0	0	0.000236817	0.000546448	0.000233845	0	0	0	0	0	0	0	0	0	0	0	0
Bacteria;Bacteroidetes;Sphingobacteria;Sphingobacteriales;Cytophagaceae;Flexibacter	0.000149802	5.6993e-05	6.07903e-05	6.75356e-05	0	0	0	0	7.89391e-05	0	0	0	0.000153976	6.87474e-05	0.000168124	0	0.000309191	0.000320847	0.00199473	7.34646e-05	0	0	0
Bacteria;Bacteroidetes;Sphingobacteria;Sphingobacteriales;Cytophagaceae;Hymenobacter	0	0	0	0	0	0	0	0	0	0	0	7.9466e-05	0	0	0	0	0	0	0	0	0	0	0
Bacteria;Bacteroidetes;Sphingobacteria;Sphingobacteriales;Cytophagaceae;Leadbetterella	0	0	0	0	0	0	0	0	0	0	0	0	0	0	0	0	0	8.02118e-05	0	0	0	0	0
Bacteria;Bacteroidetes;Sphingobacteria;Sphingobacteriales;Cytophagaceae;Microscilla	0	0	0	0	0	0	0	0	0	0	0	0.000158932	0.000230965	0	0.000168124	0.000174596	0.000309191	0.000561482	7.12403e-05	0.000587717	0	0	0
Bacteria;Bacteroidetes;Sphingobacteria;Sphingobacteriales;Cytophagaceae;Other	0	0	0	0	0	0	0	0	0	0	7.79484e-05	0	0	0	0	0	0.000154595	0	0	0	0	0	0
Bacteria;Bacteroidetes;Sphingobacteria;Sphingobacteriales;Cytophagaceae;Pontibacter	0	0	0	0	0	0	0	0	0	0	0	0	0	6.87474e-05	0	8.72981e-05	0	0	0	0	0	0	0
Bacteria;Bacteroidetes;Sphingobacteria;Sphingobacteriales;Cytophagaceae;Spirosoma	0	0	0	0	0	0	0	0	0	0.000273224	0	0	0	0	0	0	0	0	0	0	0	0	0
Bacteria;Bacteroidetes;Sphingobacteria;Sphingobacteriales;Flammeovirgaceae;Amoebophilus	0	0	0	0	0	0	0	0	0	0	0	0.00262238	0.00230965	0.0026124	0.00596839	0.00846792	0.0065703	0.00320847	0.00121108	0.00389362	0	0	0
Bacteria;Bacteroidetes;Sphingobacteria;Sphingobacteriales;Flammeovirgaceae;Cardinium	0	0	0	0	0	0	0	0	0	0	0	0	0.000153976	6.87474e-05	8.40619e-05	0.000349192	7.72977e-05	0	7.12403e-05	0.000293858	0	0	0
Bacteria;Bacteroidetes;Sphingobacteria;Sphingobacteriales;Flammeovirgaceae;Fabibacter	0.000449405	0.000341958	0.00103343	0.000810428	0	0.000319652	0	0.00041385	0.000236817	0.000273224	0.000155897	0.00143039	0.00631303	0.00886842	0.0010928	0.00113488	0.00170055	0.010588	0.0306333	0.0107258	0	0	0
Bacteria;Bacteroidetes;Sphingobacteria;Sphingobacteriales;Flammeovirgaceae;Flammeovirga	0	0	0	0	0	0	0	0	0	0	0	0.000158932	7.69882e-05	0.000137495	0.000252186	0.000261894	0.000154595	0.000160424	0	0.000146929	0	0	0
Bacteria;Bacteroidetes;Sphingobacteria;Sphingobacteriales;Flammeovirgaceae;Flexithrix	0	0	0	0	0	0	0	0	0	0	0	0.00039733	0.000307953	0.000824969	0.000588433	0.000523789	0.000541084	0.00120318	0.00121108	0.00080811	0	0	0
Bacteria;Bacteroidetes;Sphingobacteria;Sphingobacteriales;Flammeovirgaceae;Fulvivirga	0	5.6993e-05	6.07903e-05	0	0	0	0	0	0	0	0	0.000715194	0.00184772	0.00213117	0.000504371	0.000785683	0.000231893	0.00256678	0.00249341	0.00095504	0	0	0
Bacteria;Bacteroidetes;Sphingobacteria;Sphingobacteriales;Flammeovirgaceae;Marinoscillum	0.000749008	0.00056993	0.000121581	0.000472749	6.32431e-05	6.39304e-05	0	6.8975e-05	7.89391e-05	0	0	0.00119199	0.00800677	0.0112058	0.00168124	0.00139677	0.0031692	0.00385016	0.0155304	0.00462827	0	0	0
Bacteria;Bacteroidetes;Sphingobacteria;Sphingobacteriales;Flammeovirgaceae;Other	0.000898809	0.000626924	0.00103343	0.00108057	0	0.000319652	0	0.000206925	0	0	0	0.0039733	0.00577412	0.00653101	0.0100874	0.0102139	0.0102033	0.00665758	0.00819263	0.00822803	0	0	0
Bacteria;Bacteroidetes;Sphingobacteria;Sphingobacteriales;Flammeovirgaceae;Persicobacter	0	0.000113986	6.07903e-05	6.75356e-05	0	0	0	0	0	0	0	0.000317864	0.000153976	0.000137495	0.000672495	0.000611087	0.000772977	0	0	0.000514252	0	0	0.000114012
Bacteria;Bacteroidetes;Sphingobacteria;Sphingobacteriales;Flammeovirgaceae;Rapidithrix	0	0	0	0	0	0	0	0	0	0	0	0	0	0	8.40619e-05	0	0	0	7.12403e-05	0	0	0	0
Bacteria;Bacteroidetes;Sphingobacteria;Sphingobacteriales;Flammeovirgaceae;Reichenbachiella	0	5.6993e-05	0	6.75356e-05	0	0	0	0	0	0	0	0.00158932	0.00146278	0.00192493	0.00361466	0.00427761	0.0032465	0.00240635	0.00185225	0.00374669	0	0	0
Bacteria;Bacteroidetes;Sphingobacteria;Sphingobacteriales;Flammeovirgaceae;Roseivirga	0	0	0	0	0	0	0	0	0	0	0	0.000317864	0.00346447	0.0039186	0.000336247	0.000523789	0.000541084	0.00120318	0.00277837	0.00146929	0	0	0
Bacteria;Bacteroidetes;Sphingobacteria;Sphingobacteriales;Flammeovirgaceae;Sediminitomix	0	0	0	0	0	0.00607339	0.017842	0.00186233	0.0032365	0.00655738	0.00155897	0.000238398	0	0	0.000168124	0	0	0.000160424	7.12403e-05	0.000220394	0.001525	0.00225346	0.00855091
Bacteria;Bacteroidetes;Sphingobacteria;Sphingobacteriales;Other;Other	7.49008e-05	0.000227972	0.000121581	0.000270143	0	0.000127861	0.000493653	6.8975e-05	0.000394695	0	0	0.00214558	0.00284856	0.00178743	0.00319435	0.00401571	0.00371029	0.00360953	0.00170977	0.00337937	0	0.000214615	0.000114012
Bacteria;Bacteroidetes;Sphingobacteria;Sphingobacteriales;Rhodothermaceae;Other	7.49008e-05	0.000227972	6.07903e-05	0	0	0	0	0	0.000157878	0	0	0.00222505	0.00123181	0.00384986	0.00327841	0.00253165	0.00371029	0.00433143	0.00413194	0.00359976	0	0	0
Bacteria;Bacteroidetes;Sphingobacteria;Sphingobacteriales;Rhodothermaceae;Rhodothermus	0	0	0	0	0	0	0	0	0	0	0	0	0	6.87474e-05	0	0	0	0	7.12403e-05	0	0	0	0
Bacteria;Bacteroidetes;Sphingobacteria;Sphingobacteriales;Rhodothermaceae;Salinibacter	0	0	0	0	0	0	0	0	0	0	0	0	0	0	0	0	0	0	0.000142481	0	0	0	0
Bacteria;Bacteroidetes;Sphingobacteria;Sphingobacteriales;Rhodothermaceae;Salisaeta	0	0	0	0	0	0	0	0	0	0	0	0.000317864	0.000692894	0.000893716	0.000840619	0.000436491	0.000386488	8.02118e-05	0.000356201	0.000146929	0	0	0
Bacteria;Bacteroidetes;Sphingobacteria;Sphingobacteriales;Saprospiraceae;Aquirestis	0	0	0	0	0	0	0	0	0	0	0	0	0	0	0	8.72981e-05	0	0	0	0	0	0	0
Bacteria;Bacteroidetes;Sphingobacteria;Sphingobacteriales;Saprospiraceae;Aureispira	0	0	0	0	0	0	0	0	0	0	0	0.000476796	0.000461929	0.00027499	0.000672495	8.72981e-05	0.000309191	0.00240635	0.00135357	0.00286512	0	0	0
Bacteria;Bacteroidetes;Sphingobacteria;Sphingobacteriales;Saprospiraceae;Haliscomenobacter	0.00381994	0.00450245	0.00322188	0.00195853	0.00221351	0.00140647	0.00133992	0.00124155	0.000473634	0	0.00046769	0.00294024	0.00531219	0.0052248	0.00664089	0.00672196	0.00850274	0.00721906	0.0126808	0.00793418	0	0	0.000114012
Bacteria;Bacteroidetes;Sphingobacteria;Sphingobacteriales;Saprospiraceae;Lewinella	0.00516815	0.0065542	0.00340426	0.00195853	0.00347837	0.00268508	0.0028914	0.00262105	0.00165772	0.000273224	0.000545639	0.00301971	0.00515821	0.00921215	0.0035306	0.00288084	0.00247353	0.00232614	0.00185225	0.0022774	0	0	0
Bacteria;Bacteroidetes;Sphingobacteria;Sphingobacteriales;Saprospiraceae;Other	0.000449405	0.00108287	0.000425532	0.000540285	0	0.000127861	0.000211566	0	7.89391e-05	0	0	0.00166879	0.00192471	0.00137495	0.00378278	0.00366652	0.00386488	0.00352932	0.00170977	0.00367323	0	0	0
Bacteria;Bacteroidetes;Sphingobacteria;Sphingobacteriales;Saprospiraceae;Saprospira	0	0	0	0	0	0	0	0	0	0	0	0	7.69882e-05	6.87474e-05	0	0	0	0	0.000142481	0	0	0	0
Bacteria;Bacteroidetes;Sphingobacteria;Sphingobacteriales;Sphingobacteriaceae;Solitalea	0	0	0	0	0	0	0	0	0	0	0	0	0	6.87474e-05	0	0	0	0	0	0	0	0	0
Bacteria;Bacteroidetes;Sphingobacteria;Sphingobacteriales;Sphingobacteriaceae;Sphingobacteriaceae	0	0	0	0	0	0	0	0	0.00276287	0.00765027	0.00693741	0	0	0	0	0	0	0	0	0	0	0	0
Bacteria;Bacteroidetes;Sphingobacteria;Sphingobacteriales;Unassigned;Prolixibacter	0	0	0	0	0	0.000127861	0	0	0	0	0	0	0	0	8.40619e-05	0.000436491	0.000463786	0	0	0	0.001525	0.00118038	0.0028503
Bacteria;Chlamydiae;Chlamydiae;Chlamydiales;Chlamydiaceae;Chlamydophila	0	5.6993e-05	0	0	0	0	0	0	0	0	0	0	0	0.00027499	0.000252186	0.000349192	0.000541084	8.02118e-05	0.000213721	0.000514252	0	0	0
Bacteria;Chlamydiae;Chlamydiae;Chlamydiales;Chlamydiaceae;Other	0	0	0	0	0	0	0	0	0	0	0	0.00174825	0.00153976	0.00192493	0.00226967	0.00235705	0.0033238	0.00240635	0.00170977	0.00191008	0	0	0
Bacteria;Chlamydiae;Chlamydiae;Chlamydiales;Criblamydiaceae;Criblamydia	0	5.6993e-05	0	0	0	0	0	0	0	0	0	0	0.000153976	0.00027499	0.000420309	0.000349192	0.000154595	0.000160424	7.12403e-05	0	0	0	0
Bacteria;Chlamydiae;Chlamydiae;Chlamydiales;Other;Other	0	5.6993e-05	6.07903e-05	0	0	6.39304e-05	0	0	0	0	0	0.00508582	0.00369543	0.00776846	0.012189	0.0103012	0.00881193	0.00826181	0.00170977	0.00756685	0	0	0
Bacteria;Chlamydiae;Chlamydiae;Chlamydiales;Parachlamydiaceae;Neochlamydia	0	0	0	0	0	0	0	0	0	0	0	0.000635728	0.000384941	0.000824969	0.0010928	0.00104758	0.00108217	0.000962541	0.000712403	0.00139583	0	0	0
Bacteria;Chlamydiae;Chlamydiae;Chlamydiales;Parachlamydiaceae;Other	7.49008e-05	5.6993e-05	0.000486322	0.000202607	0	0	0	0	0	0.000136612	0	0.00286078	0.00184772	0.0039186	0.00891056	0.0093409	0.00888923	0.00978583	0.00199473	0.00749339	0	0	0
Bacteria;Chlamydiae;Chlamydiae;Chlamydiales;Parachlamydiaceae;Parachlamydia	0.000149802	0.000113986	6.07903e-05	0.000270143	0	6.39304e-05	0	0	0	0	0	0.00150985	0.00123181	0.00219992	0.00243779	0.00183326	0.00162325	0.00224593	0.000712403	0.00161622	0	0	0
Bacteria;Chlamydiae;Chlamydiae;Chlamydiales;Parachlamydiaceae;Protochlamydia	0	0	0	0	0	0	0	0.00013795	0	0	0	0	7.69882e-05	0	0.000168124	0.000349192	0.000231893	0.000320847	7.12403e-05	0.000293858	0	0	0
Bacteria;Chlamydiae;Chlamydiae;Chlamydiales;Simkaniaceae;Fritschea	0	5.6993e-05	6.07903e-05	0	0	0	0	0	0	0.000273224	0	0.00333757	0.00169374	0.00488107	0.0100874	0.00855522	0.0098168	0.00441165	0.00263589	0.00683221	0	0	0
Bacteria;Chlamydiae;Chlamydiae;Chlamydiales;Simkaniaceae;Other	7.49008e-05	0.000284965	0.000182371	6.75356e-05	0	0	0	0.0002759	0	0	0	0.00603942	0.0039264	0.00632476	0.00975118	0.0107377	0.00796166	0.00489292	0.00284961	0.0060241	0	0	0
Bacteria;Chlamydiae;Chlamydiae;Chlamydiales;Simkaniaceae;Rhabdochlamydia	0.000749008	0.00142483	0.00121581	0.000742892	0.00183405	0.000255722	0	0.000206925	0	0.000136612	0.000233845	0.00762873	0.00461929	0.0126495	0.019082	0.0177215	0.0211023	0.012513	0.00612667	0.0121951	0	0	0
Bacteria;Chlamydiae;Chlamydiae;Chlamydiales;Simkaniaceae;Simkania	0	0	0	0	0	0	0	0	0	0	0	0.000317864	0.000461929	0.000962464	0.00184936	0.00130947	0.00185514	0.0013636	0.000569922	0.00117543	0	0	0
Bacteria;Chlamydiae;Chlamydiae;Chlamydiales;Unassigned;Piscichlamydia	0	0	0	0	0	0	0	0.00041385	0	0.000409836	0.00046769	0	0	0	0	0	0	0	7.12403e-05	0	0	0	0
Bacteria;Chlamydiae;Chlamydiae;Chlamydiales;Waddliaceae;Waddlia	0	5.6993e-05	0	0	0	0	0	0	0	0	0	0	0	0	0.000168124	0	0	0.000320847	0	7.34646e-05	0	0	0
Bacteria;Chlorobi;Chlorobia;Chlorobiales;Other;Other	0	5.6993e-05	0	0	0	6.39304e-05	0	0.00013795	0	0	0	0.00103306	0.00115482	0.00192493	0.00134499	0.000872981	0.000927572	0.000401059	0.000427442	0.00146929	0	0	0
Bacteria;Chloroflexi;Anaerolineae;Anaerolineales;Anaerolinaceae;Bellilinea	0	0	0	0	0	0	0	0	0	0	0	0	7.69882e-05	0	0	8.72981e-05	0.000386488	0	0	7.34646e-05	0	0	0
Bacteria;Chloroflexi;Anaerolineae;Anaerolineales;Anaerolinaceae;Other	7.49008e-05	0.000455944	0.000425532	6.75356e-05	0	6.39304e-05	0	0	0	0	0	0.000317864	0.000538918	0.000962464	0.00159718	0.00130947	0.00131406	0.00120318	0.000783643	0.00110197	0	0	0
Bacteria;Chloroflexi;Anaerolineae;Anaerolineales;Other;Other	0	0	0	0	0	0	0	0	0	0	0	0	0	0	0.000252186	0.000174596	0.000309191	0	0	0.000146929	0	0	0
Bacteria;Chloroflexi;Caldilineae;Caldilineales;Caldilineaceae;Caldilinea	0	0.000113986	0	0	0	0	0	0	0	0	0	0	0.000230965	0.000137495	8.40619e-05	0.000261894	0.000231893	0.000160424	7.12403e-05	0.000367323	0	0	0
Bacteria;Chloroflexi;Caldilineae;Caldilineales;Other;Other	0.00209722	0.00182378	0.00121581	0.00135071	0.00145459	0.000447513	7.05219e-05	0.0002759	0.000157878	0	0	0.000635728	0.000923859	0.000687474	0.0028581	0.00200786	0.00355569	0.00112296	0.000783643	0.00139583	0	0	0
Bacteria;Chloroflexi;Other;Other;Other;Other	0	0	0	0	0	0	0	0	0	0	0	0	7.69882e-05	0.000412485	0.000252186	0.000349192	7.72977e-05	0	0	0.000220394	0	0	0
Bacteria;Chloroflexi;SAR202;Other;Other;Other	0	0	0	0	0	0	0	0	0	0	0	0.000635728	0.00153976	0.00199368	0.00344654	0.00218245	0.00224163	0.00160424	0.00142481	0.0035263	0	0	0
Bacteria;Chloroflexi;Thermomicrobia;Sphaerobacterales;Sphaerobacteraceae;Sphaerobacter	0	0	0	0	0	0	0	0	0	0	7.79484e-05	7.9466e-05	0	0	0	0.000174596	0.000154595	0	0	0	0	0	0
Bacteria;Cyanobacteria;Cyanobacteria;SubsectionI;Other;Other	7.49008e-05	0	0	0	0	0	0	0	0	0	0	7.9466e-05	0	0	8.40619e-05	0.000261894	0.000231893	0	7.12403e-05	0	0	0	0
Bacteria;Cyanobacteria;Cyanobacteria;SubsectionI;Unassigned;Acaryochloris	0	0	0	0	0	0	0	0	0	0	0	0	0.000230965	0.000206242	0.000336247	8.72981e-05	0.000154595	0.000320847	7.12403e-05	7.34646e-05	0	0	0
Bacteria;Cyanobacteria;Cyanobacteria;SubsectionI;Unassigned;Cyanobacterium	0	0	0	0	0	0	0	0	0	0	0	7.9466e-05	7.69882e-05	0	0.000336247	0.000436491	0.000231893	0.000240635	0.000284961	0.000514252	0	0	0
Bacteria;Cyanobacteria;Cyanobacteria;SubsectionI;Unassigned;Prochlorococcus	0	0	0	0	0	0	0	0	0	0	0	0	0	0	0	0	0	0	0	0	0	0.000107308	0
Bacteria;Cyanobacteria;Cyanobacteria;SubsectionI;Unassigned;Synechococcus	0	0	0	0	0	0	7.05219e-05	0	0	0	0	0.000158932	0.000307953	0.000137495	0.00218561	0.00183326	0.00193244	0.000481271	7.12403e-05	0.000440788	0	0	0
Bacteria;Cyanobacteria;Cyanobacteria;SubsectionII;SubgroupI;Stanieria	0	0	0	0	0	0	0	0	0	0	0	0	0	6.87474e-05	0.000168124	0.000436491	0.000154595	0	0	0.000146929	0	0	0
Bacteria;Cyanobacteria;Cyanobacteria;SubsectionII;SubgroupII;Pleurocapsa	0	0	0	0	0	0	0	0	0	0	0	0.00127146	0.00123181	0.00185618	0.00268998	0.00357922	0.00610652	0.000320847	0.000783643	0.000367323	0	0	0
Bacteria;Cyanobacteria;Cyanobacteria;SubsectionIII;Other;Other	7.49008e-05	0	0	0	0	0	0	0	0	0	0	7.9466e-05	7.69882e-05	0.000137495	0	0.00113488	0.000850274	8.02118e-05	0.000142481	7.34646e-05	0	0	0
Bacteria;Cyanobacteria;Cyanobacteria;SubsectionIII;Unassigned;Halomicronema	0	0	0	0	0	0	0	0	0	0	0	0	0	0	0	0	0	0	0	7.34646e-05	0	0	0
Bacteria;Cyanobacteria;Cyanobacteria;SubsectionIII;Unassigned;Leptolyngbya	0	0	0	0	0	0	0	0	0	0	0	0	0	0	0	0.000261894	7.72977e-05	0	0	7.34646e-05	0	0	0
Bacteria;Cyanobacteria;Cyanobacteria;SubsectionIII;Unassigned;Lyngbya	0	0	0	0	0	0	0	0	0	0	0	0	0	0	0.000168124	0	0	0	0	0	0	0	0
Bacteria;Cyanobacteria;Cyanobacteria;SubsectionIII;Unassigned;Oscillatoria	0	0	0	0	0	0	0	0	0	0	0	0	0	6.87474e-05	0.000168124	0	0.000386488	0	0	0	0	0	0
Bacteria;Cyanobacteria;Cyanobacteria;SubsectionIII;Unassigned;Phormidium	0	0	0	0	0	0	0	0	0	0	0	7.9466e-05	0	0	0	0	0	8.02118e-05	0	0	0	0	0
Bacteria;Cyanobacteria;Cyanobacteria;SubsectionIII;Unassigned;Spirulina	0	0	0	0	0	0	0	0	0	0	0	0	7.69882e-05	0	0	8.72981e-05	0	0	7.12403e-05	0	0	0	0
Bacteria;Cyanobacteria;Other;Other;Other;Other	0.00404464	0.00404651	0.00407295	0.00330925	0.00607134	0.000703235	0.00077574	0.000896675	0.000552573	0.0010929	0.00046769	0.0106484	0.0150127	0.0161556	0.0195024	0.0162375	0.0200974	0.0111494	0.0162428	0.0206435	0.00106087	0.000107308	0.00114012
Bacteria;Deferribacteres;Deferribacteres;Deferribacterales;Deferribacteraceae;Denitrovibrio	0	0	0	0	0	0	0	0	0	0	0	0	0	0	0	8.72981e-05	0	0	0	0	0	0	0
Bacteria;Deferribacteres;Deferribacteres;Deferribacterales;Other;Other	0	0.000227972	0	6.75356e-05	0	6.39304e-05	0	0	0	0	0	0.00127146	0.00223266	0.00164994	0.00294217	0.00366652	0.00293731	0.00232614	0.00128233	0.00308551	0	0	0
Bacteria;Deferribacteres;Deferribacteres;Deferribacterales;SAR406;Other	0	0	0	0	0	0	0	0	0	0	0	0	0	0	0	0	0	0	0	7.34646e-05	0	0	0
Bacteria;Deferribacteres;Deferribacteres;Deferribacterales;Unassigned;Caldithrix	0	0	0	0	0	0	0	0	0	0	0	0.00039733	0.000384941	0.000343737	0.00117687	0.00130947	0.00108217	0.00120318	0.000213721	0.00080811	0	0	0
Bacteria;Deinococcus-Thermus;Deinococci;Deinococcales;Deinococcaceae;Deinococcus	7.49008e-05	0	0	0	0	0	0	0	0	0	0	7.9466e-05	0	6.87474e-05	0	0	0.000154595	0	7.12403e-05	0	0	0	0
Bacteria;Deinococcus-Thermus;Deinococci;Thermales;Thermaceae;Thermus	0	0	0	0	0	0	7.05219e-05	0	0	0	0	0	0	0	0	0	0	0	0	0	0	0	0
Bacteria;Fibrobacteres;Fibrobacteria;Fibrobacterales;Fibrobacteraceae;Fibrobacter	0	0	0	0	0	0	0	0	0	0	0	0	0	0	0	0	0	0	7.12403e-05	0	0	0	0
Bacteria;Fibrobacteres;Fibrobacteria;Fibrobacterales;Fibrobacteraceae;Other	0	0	0	0	0	0	0	0	0	0	0	0.000953592	0.00115482	0.000412485	0.000504371	0.000523789	0.000850274	0.00104275	0.000854884	0.00110197	0	0	0
Bacteria;Fibrobacteres;Fibrobacteria;Fibrobacterales;Other;Other	0	0	0	0	0	0	0	0	0	0	0	0.000317864	7.69882e-05	0.000206242	0.0017653	0.000698385	0.00108217	0	7.12403e-05	0.000514252	0	0	0
Bacteria;Fibrobacteres;Fibrobacteria;Other;Other;Other	0	0	0	0	0	0	0	0	0	0	0	0.000715194	0.00084687	0.000549979	0.00151311	0.00209515	0.00208704	0.000641694	0.000284961	0.000514252	0	0	0
Bacteria;Firmicutes;Bacilli;Bacillales;Alicyclobacillaceae;Alicyclobacillus	0	0	0	0	0	0	0	0	0	0	0	0	0	0	0.000420309	0	0	0	0	0	0	0	0
Bacteria;Firmicutes;Bacilli;Bacillales;Bacillaceae;Bacillus	0	0	0	6.75356e-05	0.000948647	0	0	0	0.000236817	0	0.00046769	0	0	0	0.000168124	0.000349192	0.000541084	0	0.000356201	0.000220394	0	0	0
Bacteria;Firmicutes;Bacilli;Bacillales;Bacillaceae;Marinococcus	0	0	0	0	0	0	0	0	0	0	7.79484e-05	0	0	0	0	0	0	8.02118e-05	0.000213721	0.000146929	0	0	0
Bacteria;Firmicutes;Bacilli;Bacillales;Bacillaceae;Other	0	0	0	0	0	0	0	0	0	0	7.79484e-05	0	0	0	0	0	0	0	0	0	0	0	0
Bacteria;Firmicutes;Bacilli;Bacillales;Listeriaceae;Listeria	0	0	0	0	0	0	0	0	0	0	0.000311794	0	0	0	0	0	0	0	0	0	0	0	0
Bacteria;Firmicutes;Bacilli;Bacillales;Other;Other	0	0	0	0	0	0	0	0	0	0	0	0	0	0	0	0	0	0	0	7.34646e-05	0	0	0
Bacteria;Firmicutes;Bacilli;Bacillales;Paenibacillaceae;Paenibacillus	0	0	0	0	0	0	0	0	0.000157878	0.000546448	0.000155897	0	0	0	0	0	0	0	0	0	0	0	0
Bacteria;Firmicutes;Bacilli;Bacillales;Paenibacillaceae;Saccharibacillus	0	0	0	0	0	0	0	0	0.000236817	0.000273224	0.000389742	0	0	0	0	0	0	0	0	0	0	0	0
Bacteria;Firmicutes;Bacilli;Bacillales;Planococcaceae;Kurthia	0	0	0	0	0	0	0	0	0	0	0	0	0	0	0	0	7.72977e-05	0	0	0	0	0	0
Bacteria;Firmicutes;Bacilli;Bacillales;Planococcaceae;Lysinibacillus	0	0	0	0	0	0	0	0	0	0.000136612	0	0	0	0	0	0	0	0	0	0	0	0	0
Bacteria;Firmicutes;Bacilli;Bacillales;Planococcaceae;Other	0	0	0	0	0	0	0	0	0	0	0	0	0	0	8.40619e-05	0	0	0	0	0	0	0	0
Bacteria;Firmicutes;Bacilli;Bacillales;Staphylococcaceae;Jeotgalicoccus	0	0	0	0	0	0	0	0	0	0.000136612	7.79484e-05	0	0	0	0	0	0	0	0	0	0	0	0
Bacteria;Firmicutes;Bacilli;Bacillales;Staphylococcaceae;Staphylococcus	7.49008e-05	0	0	0	0.000885403	0	0.000211566	0	0.00797284	0.0173497	0.00873022	0.000715194	0.000538918	6.87474e-05	0	0	0.000541084	0	0	0	0	0	0
Bacteria;Firmicutes;Bacilli;Bacillales;Unassigned;Gemella	0	0	0	0	0	0	0.000141044	0	0.000394695	0.0010929	0.000623587	0	7.69882e-05	0	0	0	0	8.02118e-05	0	0	0	0	0
Bacteria;Firmicutes;Bacilli;Bacillales;Unassigned;Scopulibacillus	0	0	0	0	0	0	0	0	0.000157878	0.00136612	0.000545639	0	0	0	0	0.000174596	0	0	0	0	0	0	0
Bacteria;Firmicutes;Bacilli;Lactobacillales;Aerococcaceae;Abiotrophia	0	0	0	0	0	0	0	0	0	0	0.000311794	0	0	0	0	0	0	0	0	0	0	0	0
Bacteria;Firmicutes;Bacilli;Lactobacillales;Aerococcaceae;Eremococcus	0	0	0	0	0	0	0	0	0	0	0	0	0	0	0	0	7.72977e-05	0	0	0	0	0	0
Bacteria;Firmicutes;Bacilli;Lactobacillales;Aerococcaceae;Flacklamia	0	0	0	0	0	0	0	0	0	0	7.79484e-05	0	0	0	0	0	0	0	0	0	0	0	0
Bacteria;Firmicutes;Bacilli;Lactobacillales;Carnobacteriaceae;Alloiococcus	0	0	0	0	0	0	0	0	0	0.000136612	0.000155897	0	0	0	0	0	7.72977e-05	0	0	0	0	0	0
Bacteria;Firmicutes;Bacilli;Lactobacillales;Carnobacteriaceae;Desemzia	0	0	0	0	0	0	0	0	0	0	0	0	0	0	0	0	0	0	0	7.34646e-05	0	0	0
Bacteria;Firmicutes;Bacilli;Lactobacillales;Carnobacteriaceae;Dolosigranulum	0	0	0	0	0	0	0	0	0.00584149	0.00218579	0.0024164	0	0	0	0	8.72981e-05	0	0	7.12403e-05	0	0	0	0
Bacteria;Firmicutes;Bacilli;Lactobacillales;Carnobacteriaceae;Granulicatella	0	0	0	0	0	0	0	0	0.000394695	0.000409836	0.000545639	0	0	0	8.40619e-05	0	0	0	0	0	0	0	0
Bacteria;Firmicutes;Bacilli;Lactobacillales;Enterococcaceae;Enterococcus	0	0	6.07903e-05	0	0	0	0	0	0	0	0	0	0	0	0	0	0	0	0	0	0	0	0
Bacteria;Firmicutes;Bacilli;Lactobacillales;Lactobacillaceae;Lactobacillus	0	5.6993e-05	0	0	0.00113838	0	0.000211566	6.8975e-05	0.000157878	0	0.000233845	7.9466e-05	0	6.87474e-05	0	0	0	0	0.000142481	0	0	0	0
Bacteria;Firmicutes;Bacilli;Lactobacillales;Leuconostocaceae;Leuconostoc	0	0	0	0	0	0	0	0	0.000157878	0.000409836	0.000389742	0	0	0	0	0	0	0	0	0	0	0	0
Bacteria;Firmicutes;Bacilli;Lactobacillales;Other;Other	0	0	0	0	0	0	0	0	0	0.000136612	0	0	0	0	0	0	0	0	0	0	0	0	0
Bacteria;Firmicutes;Bacilli;Lactobacillales;Streptococcaceae;Lactococcus	0	0	0	0	0	0	0	0	0.00449953	0.0079235	0.00592408	7.9466e-05	0	6.87474e-05	0	8.72981e-05	0.000154595	0	0	0	0	0	0
Bacteria;Firmicutes;Bacilli;Lactobacillales;Streptococcaceae;Streptococcus	0	0	0	0	0.000885403	0	0.000705219	0	0.00173666	0.00491803	0.00428716	0.000238398	0	0.000137495	0	0	7.72977e-05	0	7.12403e-05	0	0	0	0
Bacteria;Firmicutes;Clostridia;Clostridiales;Clostridiaceae;Caminicella	0	0	0	0	0	0	0	0	0	0	0	0	0	0	0	0	7.72977e-05	0	0	0	0	0	0
Bacteria;Firmicutes;Clostridia;Clostridiales;Clostridiaceae;Clostridium	0	0	0	6.75356e-05	0	0.000383583	0.00105783	0.0005518	0.000236817	0.000956284	0.00179281	0.000158932	0.000384941	0	0.000168124	8.72981e-05	7.72977e-05	0.000320847	0.000569922	0	0.00112717	0.000536538	0.00353437
Bacteria;Firmicutes;Clostridia;Clostridiales;Clostridiaceae;Other	0	0	0	0	0	0	0	0	0	0	0	0	0	0	0	0	0	0	0	7.34646e-05	0	0	0
Bacteria;Firmicutes;Clostridia;Clostridiales;Eubacteriaceae;Anaerofustis	0	0	0	0	0	0	0	0	0	0	0	0	0	0	0	0	0	0	0	0	0.000132608	0	0.000342036
Bacteria;Firmicutes;Clostridia;Clostridiales;Eubacteriaceae;Eubacterium	0	0	0	0	0	0	0	0	0	0	0	0	0	0	0	0	0	0	0	0	0	0.000214615	0.000114012
Bacteria;Firmicutes;Clostridia;Clostridiales;Gracilibacteraceae;Gracilibacter	0	0	0	0	0	0	0	0	0	0	0	0	0	0	0	0	0	0	0	0	0	0	0.000114012
Bacteria;Firmicutes;Clostridia;Clostridiales;IncertaeSedisXI;Other	0	0	0	0	0	0	0	0	0	0	0	0	0	6.87474e-05	0	0	0	0	0	0	0	0	0
Bacteria;Firmicutes;Clostridia;Clostridiales;Lachnospiraceae;Acetitomaculum	0	0	0	0	0	0	0	0.000206925	0	0	0	0	0	0	0	0	0	0	0	0	0	0	0
Bacteria;Firmicutes;Clostridia;Clostridiales;Lachnospiraceae;Blautia	0	0	0	0	0	6.39304e-05	7.05219e-05	6.8975e-05	0.000157878	0.000136612	0	0	0	0	0	0	0	0	0	0	0	0	0
Bacteria;Firmicutes;Clostridia;Clostridiales;Lachnospiraceae;Catabacter	0	0	0	0	0	0	0	0	0	0	0	0	0	0	0	0	0	0	0	0	0	0.00171692	0
Bacteria;Firmicutes;Clostridia;Clostridiales;Lachnospiraceae;Catonella	0	0	0	0	0	0	0	0	0.000157878	0	0	0	0	0	0	0	0	0	0	0	0	0	0
Bacteria;Firmicutes;Clostridia;Clostridiales;Lachnospiraceae;Coprococcus	0	0	0	0	0	0	0	0	0	0	0	0	0	0	0	0	0	0	0	0	0.00192282	0.00579461	0.00171018
Bacteria;Firmicutes;Clostridia;Clostridiales;Lachnospiraceae;Epulopiscium	0	0	0	0	0	0.0143204	0.00331453	0.00786315	0.00663088	0.00478142	0.00904201	0.000953592	0.00100085	0.000893716	0.000420309	0.000349192	0.000463786	8.02118e-05	0	0.000293858	0.00556955	0.00429231	0.00387641
Bacteria;Firmicutes;Clostridia;Clostridiales;Lachnospiraceae;Hespellia	0	0	0	0	0	0.000383583	0	0.00013795	0	0	0.000779484	7.9466e-05	0	0	0.000168124	8.72981e-05	0	0	0	0	0.0136587	0.0450692	0.0167598
Bacteria;Firmicutes;Clostridia;Clostridiales;Lachnospiraceae;Johnsonella	0	0	0	0	0	0	0	0	7.89391e-05	0	0	0	0	0	0	0	0	0	0	0	0	0	0
Bacteria;Firmicutes;Clostridia;Clostridiales;Lachnospiraceae;Oribacterium	0	0	0	0	0	0	0	0	0	0.000273224	0	0	0	0	0	0	0	0	0	0	0	0	0
Bacteria;Firmicutes;Clostridia;Clostridiales;Lachnospiraceae;Other	7.49008e-05	0	0	0	0.000695674	0.000639304	0.000352609	0	0.000710452	0.000273224	0.00046769	0.000238398	0	0.00027499	0.000588433	0.000349192	0.000154595	0	0	0.000146929	0.0114706	0.0193154	0.0126553
Bacteria;Firmicutes;Clostridia;Clostridiales;Lachnospiraceae;Roseburia	0	0	0	0	0	0	0	0	0	0.000136612	0	0	0	0	0	0	0	0	0	0	0	0.000107308	0.000114012
Bacteria;Firmicutes;Clostridia;Clostridiales;Other;Other	0	5.6993e-05	0	0	0.000948647	0	0	0	0	0	0	0	7.69882e-05	6.87474e-05	0	0.000174596	0	0	0.000213721	7.34646e-05	0	0.000643846	0.00102611
Bacteria;Firmicutes;Clostridia;Clostridiales;Peptococcaceae;Desulfonispora	0	0	0	0	0	6.39304e-05	0	0	0	0	0	0	0	0	0	0	0	0	0	0	0	0	0
Bacteria;Firmicutes;Clostridia;Clostridiales;Peptococcaceae;Desulfotomaculum	0	0	0	0	0	0	0	0	0	0	0	0	7.69882e-05	0	0	0	0	0	0	0	0	0	0
Bacteria;Firmicutes;Clostridia;Clostridiales;Peptococcaceae;Finegoldia	0	0	0	0	0	0	0	0	0.00102621	0.00163934	0.00046769	0	0	0	0	0	0	0	0	0	0	0	0
Bacteria;Firmicutes;Clostridia;Clostridiales;Peptococcaceae;Other	0	0	0	0	0	0.000319652	0	0.00068975	0.000157878	0	0.000311794	0	7.69882e-05	0.000137495	0.000252186	8.72981e-05	0	8.02118e-05	0.000213721	0.000146929	0.0047739	0.00515077	0.00342036
Bacteria;Firmicutes;Clostridia;Clostridiales;Peptococcaceae;Peptococcus	0	0	0	0	0	0.000639304	0	6.8975e-05	7.89391e-05	0.000136612	0.000233845	7.9466e-05	7.69882e-05	6.87474e-05	0	0.000261894	0.000309191	0	0	0	6.63042e-05	0	0.000114012
Bacteria;Firmicutes;Clostridia;Clostridiales;Peptostreptococcaceae;Fusibacter	0	0	0	0	0	0	0	0	0	0	0.000233845	0	7.69882e-05	0	0.000168124	0	0	0.000320847	0.000427442	0.000881575	0	0	0.000114012
Bacteria;Firmicutes;Clostridia;Clostridiales;Peptostreptococcaceae;Helcococcus	0	0	0	0	0.000442702	0	0	0	7.89391e-05	0	0	0	0	0	0	0	0	0	0	0	0	0	0
Bacteria;Firmicutes;Clostridia;Clostridiales;Peptostreptococcaceae;Other	0	0	0	0	0	0.00127861	0.000564175	0.00103463	0.00126302	0.00122951	0.00046769	7.9466e-05	0.000153976	0.00027499	0	0.000174596	7.72977e-05	0	7.12403e-05	7.34646e-05	0.00404456	0.00118038	0.00353437
Bacteria;Firmicutes;Clostridia;Clostridiales;Peptostreptococcaceae;Peptoniphilus	0	0	0	0	0	0	0	0	0.000789391	0.00150273	0.000233845	0	0	0	0	0	0	0	0	0	0	0	0
Bacteria;Firmicutes;Clostridia;Clostridiales;Peptostreptococcaceae;Sedimentibacter	0	0	0	0	0	6.39304e-05	0	0.0002759	0	0	0	0	0	0	8.40619e-05	0	7.72977e-05	0	0	0	0.0118685	0.0122331	0.028161
Bacteria;Firmicutes;Clostridia;Clostridiales;Peptostreptococcaceae;Sporacetigenium	0	0	0	0	0	6.39304e-05	0	0	0	0	0	0	0	0	0	0	0	0	0	0	0	0	0.000114012
Bacteria;Firmicutes;Clostridia;Clostridiales;Peptostreptococcaceae;Sporanaerobacter	0	0	0	0	0	0	0	0	0	0	0	0	0	0	0	0	0	0	0	0	6.63042e-05	0	0.00114012
Bacteria;Firmicutes;Clostridia;Clostridiales;Ruminococcaceae;Acetanaerobacterium	0	0	0	0	0	0	0	0	0	0	0	0	0	0	0	0	0	0	0	0	0	0.000321923	0
Bacteria;Firmicutes;Clostridia;Clostridiales;Ruminococcaceae;Acetivibrio	0	0	0	0	0	0	0	0	0	0	7.79484e-05	0	0	0	0	0	0	0	7.12403e-05	0	0	0	0.000114012
Bacteria;Firmicutes;Clostridia;Clostridiales;Ruminococcaceae;Anaerotruncus	0	0	0	0	0	0.00345224	0.000211566	0.0008277	0.00118409	0	0.000623587	0	0	0	8.40619e-05	8.72981e-05	0	0	0	0	0.0612651	0.0328361	0.0126553
Bacteria;Firmicutes;Clostridia;Clostridiales;Ruminococcaceae;Butyricicoccus	0	0	0	0	0	0	0	0	0	0	0	0	0	0	0	0	0	0	0	0	0.001525	0.00912115	0.00592863
Bacteria;Firmicutes;Clostridia;Clostridiales;Ruminococcaceae;Fastidiosipila	0	0	0	0	0	0	0	0	0	0	0	0	0	6.87474e-05	0	0	0	0	0	0	0	0	0
Bacteria;Firmicutes;Clostridia;Clostridiales;Ruminococcaceae;Hydrogenoanaerobacterium	0	0	0	0	0	0.000383583	0	0	0.000315756	0	0.000389742	0	0	0	0	0	0.000231893	0	0	0	0.0224771	0.0175985	0.00535857
Bacteria;Firmicutes;Clostridia;Clostridiales;Ruminococcaceae;Oscillibacter	0	0	0	0	0	0.000127861	0	0	0	0	0	0	0	0	0	0	0	0	0	0	0.00179021	0.00246808	0.00250827
Bacteria;Firmicutes;Clostridia;Clostridiales;Ruminococcaceae;Oscillospira	0	0	0	0	0	0	0	0	0	0	0	0	0	0	0	0	0	0	0	0	0	0.000107308	0
Bacteria;Firmicutes;Clostridia;Clostridiales;Ruminococcaceae;Other	0	0	0	0	0.000758917	0.000639304	0.000352609	0.00068975	0.000394695	0	0.000233845	0	0	6.87474e-05	8.40619e-05	0	0.000154595	8.02118e-05	7.12403e-05	0.000146929	0.0120011	0.0346604	0.018698
Bacteria;Firmicutes;Clostridia;Clostridiales;Ruminococcaceae;Ruminococcus	0	5.6993e-05	0	0	0	0	0	0	0	0	0	0	0	0	0	0	0	0	0	0	0.000132608	0.000858461	0.000456048
Bacteria;Firmicutes;Clostridia;Clostridiales;Syntrophomonadaceae;Other	0	0	0	0	0	0	0	0	0	0	0	0	0	6.87474e-05	8.40619e-05	0	0	0	0	0	0	0	0
Bacteria;Firmicutes;Clostridia;Clostridiales;Unassigned;Anaerococcus	0	0	0	0	0	0	0	0	0.000947269	0.000546448	0.000935381	0	7.69882e-05	0	0	0	7.72977e-05	0	0	0	0	0	0
Bacteria;Firmicutes;Clostridia;Clostridiales;Unassigned;Anaerovorax	0	0	0	0	0	0.000191791	7.05219e-05	0	0	0	0.000233845	0	7.69882e-05	0	0	0	0	0	0	0	0.00324891	0.0114819	0.00456048
Bacteria;Firmicutes;Clostridia;Clostridiales;Unassigned;Mogibacterium	0	0	0	0	0	0	0	0	0	0	7.79484e-05	0	0	0	0	0	0	0	0	0	0	0	0
Bacteria;Firmicutes;Clostridia;Clostridiales;Veillonellaceae;Other	0	0	0	0	0	0	0	0	0	0	0	7.9466e-05	0	0	0	0	0	0	0	7.34646e-05	0	0	0
Bacteria;Firmicutes;Clostridia;Clostridiales;Veillonellaceae;Phascolarctobacterium	0	0	6.07903e-05	0	0	0	0	0	0	0	0	0	0	0	0	0	0	0	0	0	0	0	0
Bacteria;Firmicutes;Clostridia;Clostridiales;Veillonellaceae;Selenomonas	0	0	0	0	0.000632431	0	0	0	0	0	0	0	0	0	0	0	0	0	0	0	0	0	0
Bacteria;Firmicutes;Clostridia;Clostridiales;Veillonellaceae;Veillonella	0	0	0	0	0	0	7.05219e-05	0	0	0.000136612	7.79484e-05	0	0	6.87474e-05	0	0	0	0	0	0	0	0	0
Bacteria;Firmicutes;Clostridia;Halanaerobiales;Halobacteroidaceae;Other	0	0	0	0	0	0	0	0	0	0	0	0.000238398	0.000384941	0.00027499	0.000672495	0.000261894	0.000772977	0.00104275	0.000641163	0.0010285	0	0	0
Bacteria;Firmicutes;Clostridia;Halanaerobiales;Other;Other	0	0	0	0	0	0	0	0	0	0	0	7.9466e-05	0	0	8.40619e-05	0	0	0	0	0	0	0	0
Bacteria;Firmicutes;Clostridia;Thermoanaerobacterales;Thermoanaerobacteraceae;Gelria	0	0	0	0	0	0	0	0	0	0	0	0	0	0	0.000168124	0	0	0	7.12403e-05	0	0	0	0
Bacteria;Firmicutes;Clostridia;Thermoanaerobacterales;Unassigned;Caldicellulosiruptor	0	0	0	0	0	0	0	0	0	0	0	0	0	0	0	0	0	0	7.12403e-05	0	0	0	0
Bacteria;Firmicutes;Erysipelotrichi;Erysipelotrichales;Erysipelotrichaceae;Bulleidia	0	0	0	0	0	0	0	0	0	0	0	0	0	0	0	0	0	0	0	0	0	0	0.000114012
Bacteria;Firmicutes;Erysipelotrichi;Erysipelotrichales;Erysipelotrichaceae;Coprobacillus	0	0	0	0	0	6.39304e-05	0	0	0	0.000546448	0.000389742	0	0	0	0	0	0	0	0	0	0.000397825	0.000536538	0.000684073
Bacteria;Firmicutes;Erysipelotrichi;Erysipelotrichales;Erysipelotrichaceae;Holdemania	0	0	0	0	0	0	0	0	0	0	0.000233845	0	0	0	0	8.72981e-05	0	0.000240635	0	0.000146929	0.00649781	0.00332654	0.000342036
Bacteria;Firmicutes;Erysipelotrichi;Erysipelotrichales;Erysipelotrichaceae;Other	0	0	0	0	0	0	0	0	0	0	0	0	0	0	0	0	0	0	0	0	6.63042e-05	0.000107308	0.000228024
Bacteria;Firmicutes;Erysipelotrichi;Erysipelotrichales;Erysipelotrichaceae;Solobacterium	0	0	0	0	0	0	0	0	0	0	0	0	0	0	0	0	0	0	0	0	0.000132608	0.000214615	0
Bacteria;Firmicutes;Erysipelotrichi;Erysipelotrichales;Erysipelotrichaceae;Turicibacter	0	0	0	0	0	0	0	0	0	0	0	0	7.69882e-05	6.87474e-05	8.40619e-05	0	0	0	0	0	6.63042e-05	0.000107308	0.00205222
Bacteria;Firmicutes;Other;Other;Other;Other	7.49008e-05	0	0	0	0	0	0	6.8975e-05	0	0	0	0	0	0	0	8.72981e-05	0	0	0.000142481	0	0	0.000107308	0
Bacteria;Fusobacteria;Fusobacteria;Fusobacteriales;Fusobacteriaceae;Cetobacterium	7.49008e-05	0	0	6.75356e-05	0	0	0	6.8975e-05	0	0	7.79484e-05	0.00111252	0.00107784	0.000824969	0	0	7.72977e-05	0.000320847	0.000356201	0.000440788	0.157539	0.0547269	0.0549538
Bacteria;Fusobacteria;Fusobacteria;Fusobacteriales;Fusobacteriaceae;Fusobacterium	0	0	0	0	0	0	7.05219e-05	0	0.000236817	0.000136612	0.000155897	0	0	0	0	0	0	0	0	0	0	0	0
Bacteria;Fusobacteria;Fusobacteria;Fusobacteriales;Fusobacteriaceae;Ilyobacter	0	0	0	0	0	0	0	0	0	0	0	0	0	0	0	0	0	0	0	7.34646e-05	0	0	0
Bacteria;Fusobacteria;Fusobacteria;Fusobacteriales;Fusobacteriaceae;Propionigenium	0	0	0	0	0	0	0	0	7.89391e-05	0	0	7.9466e-05	0.000307953	0.000206242	0.000756557	0.000698385	0.000772977	0	0	0.000293858	0	0.000107308	0.00193821
Bacteria;Fusobacteria;Fusobacteria;Fusobacteriales;Leptotrichiaceae;Leptotrichia	0	0	0	0	0.000316216	0	0.000423131	0	0	0	0	0	0	0	0	0	0	0	0	0	0	0	0
Bacteria;Fusobacteria;Fusobacteria;Fusobacteriales;Leptotrichiaceae;Other	0	0	0	6.75356e-05	0	0	0	0	0	0	0	0.000556262	0.00084687	0.000343737	0.000672495	0.000698385	0.000772977	0.000641694	0.000213721	0.000293858	0	0	0
Bacteria;Fusobacteria;Fusobacteria;Other;Other;Other	0	0	0	0	0	0	0	0	0	0	0	0	0	0	0	0	0	8.02118e-05	0	0	0	0	0
Bacteria;Gemmatimonadetes;Gemmatimonadetes;Gemmatimonadales;Gemmatimonadaceae;Gemmatimonas	0	5.6993e-05	0	0	0	0	0	0	0	0	0	7.9466e-05	0.000384941	0.00027499	0.000336247	0.000436491	0.000386488	8.02118e-05	0	0.000146929	0	0	0
Bacteria;Gemmatimonadetes;Gemmatimonadetes;Other;Other;Other	0	0.000113986	6.07903e-05	0	0	6.39304e-05	0.000141044	0.00013795	7.89391e-05	0	0	0.00103306	0.00153976	0.00453733	0.00243779	0.00218245	0.00262812	0.00256678	0.00199473	0.00146929	0	0	0
Bacteria;Lentisphaerae;Lentisphaeria;Lentisphaerales;Lentisphaeraceae;Lentisphaera	7.49008e-05	0	6.07903e-05	0.000135071	0	0	0	0	0	0	0	0.00659568	0.00708292	0.00742472	0.0117687	0.0134439	0.0113628	0.0129943	0.0101161	0.0166765	0	0	0
Bacteria;Lentisphaerae;Lentisphaeria;Other;Other;Other	0	0	0	0	0	0	0.000141044	0	0	0	0	0.00039733	0.000384941	0.000687474	0.00142905	0.00130947	0.00115947	0.00128339	0.000356201	0.0010285	0	0	0
Bacteria;Lentisphaerae;Lentisphaeria;Victivallales;Victivallaceae;Other	0	0	0	6.75356e-05	0	0	0	0	0	0	0	0.000317864	0.000538918	0.000481232	0.00210155	0.00218245	0.00231893	0.00152402	0.000712403	0.00110197	0.00125978	0.0105161	0.102383
Bacteria;Nitrospirae;Nitrospira;Nitrospirales;Nitrospiraceae;Leptospirillum	0.000149802	0	0	0	0	0	0	0	0	0	0	7.9466e-05	7.69882e-05	0	0	8.72981e-05	0	0	7.12403e-05	0	0	0	0
Bacteria;Nitrospirae;Nitrospira;Nitrospirales;Nitrospiraceae;Nitrospira	0.000149802	5.6993e-05	0.000121581	6.75356e-05	0	0	0	0	0	0	0	0.00127146	0.00169374	0.00151244	0.00260592	0.00200786	0.00216433	0.00224593	0.00149605	0.00301205	0	0	0
Bacteria;Nitrospirae;Nitrospira;Nitrospirales;Other;Other	0	0	0	0	0	0	0	0	0	0	0	0	0	0	0.000168124	0	0	0.000481271	0	7.34646e-05	0	0	0
Bacteria;OD1;Other;Other;Other;Other	7.49008e-05	0	0	0	6.32431e-05	0	7.05219e-05	0	0	0	0	0.00564209	0.00169374	0.0120995	0.0137021	0.0129201	0.0142228	0.0122724	0.0047731	0.0118278	0	0	0
Bacteria;OP1;Other;Other;Other;Other	0.000149802	0.000227972	0.000486322	0.000135071	0	6.39304e-05	0	6.8975e-05	0	0	0	0	0	0	0	0	0.000231893	0	0	7.34646e-05	0	0	0
Bacteria;OP10;Other;Other;Other;Other	7.49008e-05	0	0	0	0	0	0	0	0	0	7.79484e-05	0	0	0	0	0	0	0	0	0	0	0	0
Bacteria;OP11;Other;Other;Other;Other	0	0	0	0	0	0	0	0	0	0	0	0	0.000153976	0.000137495	0.000252186	8.72981e-05	0.000154595	0.000160424	7.12403e-05	7.34646e-05	0	0	0
Bacteria;OP3;Other;Other;Other;Other	7.49008e-05	0.000170979	0.000547112	0	0	0	0	0	0	0	0	0.0194692	0.0288706	0.0324488	0.0385003	0.043038	0.0377213	0.0228604	0.0214433	0.0351895	0	0	0
Bacteria;Other;Other;Other;Other;Other	0.00307093	0.00438846	0.00279635	0.00411967	0.00233999	0.00249329	0.000282087	0.000482825	0.000157878	0.000409836	0.000311794	0.0179593	0.0227885	0.0328613	0.0377438	0.0323876	0.034784	0.024224	0.0200185	0.0373935	0.000397825	0.00203885	0.00775282
Bacteria;Planctomycetes;Other;Other;Other;Other	0.000224702	0.000626924	0.000364742	0.000270143	0	6.39304e-05	0	0.000206925	0	0	0	0.00103306	0.00254061	0.00350612	0.00260592	0.00226975	0.00224163	0.00184487	0.00170977	0.00110197	0	0	0
Bacteria;Planctomycetes;Phycisphaerae;Other;Other;Other	0.000524305	0.000797903	0.000486322	6.75356e-05	0.000189729	0	7.05219e-05	6.8975e-05	0.000157878	0	0	0.00119199	0.00184772	0.00151244	0.00361466	0.00261894	0.0032465	0.00216572	0.00135357	0.00213047	0	0	0
Bacteria;Planctomycetes;Phycisphaerae;Phycisphaerales;Other;Other	0	0	0	0	0	0	0	0	0	0	0	0	0	0	0	8.72981e-05	0	0	7.12403e-05	0	0	0	0
Bacteria;Planctomycetes;Phycisphaerae;Phycisphaerales;Phycisphaeraceae;Other	0.000674107	0.00142483	0.000911854	0.000405214	0.00183405	0.000319652	0.000211566	0.00041385	0.000473634	0	7.79484e-05	0.00357597	0.00554315	0.0108621	0.00580027	0.00497599	0.00548813	0.00248656	0.00334829	0.00404055	0	0	0
Bacteria;Planctomycetes;Phycisphaerae;Phycisphaerales;Phycisphaeraceae;Phycisphaera	0	5.6993e-05	0	0	0	0	0	0	0	0	0	0.00079466	0.00215567	0.00398735	0.0028581	0.00296814	0.00301461	0.00224593	0.00178101	0.00264473	0	0	0
Bacteria;Planctomycetes;Planctomycetacia;Planctomycetales;Planctomycetaceae;Blastopirellula	0.00104861	0.000797903	0.000729483	6.75356e-05	0.00082216	6.39304e-05	0.000352609	0	0	0	0	0.00325811	0.00254061	0.00364361	0.00437122	0.00611087	0.00626111	0.00288762	0.00284961	0.00389362	0	0	0
Bacteria;Planctomycetes;Planctomycetacia;Planctomycetales;Planctomycetaceae;Gemmata	0	0	0	0	0.000189729	0	0	0	0	0	0	0	0	0	0	8.72981e-05	7.72977e-05	0	0.000142481	0	0	0	0
Bacteria;Planctomycetes;Planctomycetacia;Planctomycetales;Planctomycetaceae;Other	0.00359524	0.00701014	0.00449848	0.0030391	0.00354161	0.00191791	0.000564175	0.00068975	0.00102621	0	0.000155897	0.0159727	0.0163985	0.0214492	0.0364829	0.0398952	0.0355569	0.0205342	0.0188074	0.0302674	0	0	0
Bacteria;Planctomycetes;Planctomycetacia;Planctomycetales;Planctomycetaceae;Pirellula	0.000224702	5.6993e-05	0.000243161	0	0	6.39304e-05	0	0	7.89391e-05	0	0	0.00309917	0.00438833	0.00433109	0.00487559	0.00427761	0.00494705	0.00280741	0.00341953	0.00536292	0	0	0
Bacteria;Planctomycetes;Planctomycetacia;Planctomycetales;Planctomycetaceae;Planctomyces	0.00494345	0.00644021	0.00224924	0.00195853	0.00227675	0.000703235	0.000564175	0.000758725	0.000157878	0.00068306	0.000155897	0.00294024	0.00646701	0.00659975	0.00622058	0.00698385	0.00602922	0.00609609	0.014818	0.00786071	0	0	0
Bacteria;Planctomycetes;Planctomycetacia;Planctomycetales;Planctomycetaceae;Rhodopirellula	0.000449405	0.000398951	0.000243161	6.75356e-05	0	0.000191791	0	0	7.89391e-05	0	0	0.00174825	0.00408038	0.00728723	0.00563215	0.00776953	0.00687949	0.00425122	0.00484434	0.00565677	0	0	0
Bacteria;Planctomycetes;Planctomycetacia;Planctomycetales;Planctomycetaceae;Singulisphaera	0	0	0	0	0	0	0	0	0	0	0	0	0	0	0	0	0	0	7.12403e-05	0	0	0	0
Bacteria;Planctomycetes;Unassigned;Unassigned;Unassigned;Brocadia	0	0	0	0	0	0	0	0	0	0	0	0	0	0	0	8.72981e-05	0	0	0	7.34646e-05	0	0	0
Bacteria;Planctomycetes;Unassigned;Unassigned;Unassigned;Jettenia	0	0	0	0	0	0	0	0	0	0	0	0	0	0	0	0	7.72977e-05	0	0	0	0	0	0
Bacteria;Planctomycetes;Unassigned;Unassigned;Unassigned;Scalindua	0	0	0	0	0	0	0	0	0	0	0	0	0	0	0	0	0.000154595	0	7.12403e-05	0.000220394	0	0	0
Bacteria;Proteobacteria;Alphaproteobacteria;Caulobacterales;Caulobacteraceae;Brevundimonas	0	0	0	0	0	0	0	0	0.000157878	0.00068306	0.00046769	0	0	0	8.40619e-05	0	0	0.000240635	0.000498682	0.000146929	0	0	0
Bacteria;Proteobacteria;Alphaproteobacteria;Caulobacterales;Caulobacteraceae;Caulobacter	0	0	0	0	0.00151783	0	0.000211566	0	0	0	7.79484e-05	0	0	0	0	0	0	0	0	0	0	0	0
Bacteria;Proteobacteria;Alphaproteobacteria;Caulobacterales;Caulobacteraceae;Other	0	0.000113986	0	0	0	0	0	0	0	0	0	7.9466e-05	0	0	0	0	7.72977e-05	0	0	7.34646e-05	0	0	0
Bacteria;Proteobacteria;Alphaproteobacteria;Caulobacterales;Caulobacteraceae;Phenylobacterium	0	0	0	0	0	0	0	0	0.000394695	0	0	0	0	0	0	0	7.72977e-05	0	0	0.000220394	0	0	0
Bacteria;Proteobacteria;Alphaproteobacteria;Caulobacterales;Hyphomonadaceae;Hellea	0.00501835	0.0056993	0.00370821	0.00344432	0.00196054	0.00511444	0.00458392	0.00400055	0.00252605	0.00068306	0.00210461	0.00119199	0.00153976	0.00164994	0.000756557	0.00130947	0.00146866	0.00112296	0.00113984	0.000734646	0	0	0
Bacteria;Proteobacteria;Alphaproteobacteria;Caulobacterales;Hyphomonadaceae;Hirschia	0	0	0	0	0	0	0	0	0	0	0	0	0	0.000206242	8.40619e-05	0	7.72977e-05	0	0	0	0	0	0
Bacteria;Proteobacteria;Alphaproteobacteria;Caulobacterales;Hyphomonadaceae;Hyphomonas	0.00194742	0.00227972	0.00206687	0.00141825	0.00139135	0.00300473	0.00197461	0.00172438	0.000789391	0.000546448	0.000545639	0.00190718	0.000769882	0.00240616	0.00151311	0.00113488	0.00224163	0.0013636	0.00306333	0.00168969	0	0	0
Bacteria;Proteobacteria;Alphaproteobacteria;Caulobacterales;Hyphomonadaceae;Maricaulis	0.00134821	0.00193776	0.00285714	0.00202607	0.000126486	0.00281294	0.00324401	0.002759	0.0018156	0.0010929	0.000389742	0.000238398	0.000384941	0.00027499	8.40619e-05	0.000349192	0.000154595	0.000401059	0	0.000146929	0	0	0
Bacteria;Proteobacteria;Alphaproteobacteria;Caulobacterales;Hyphomonadaceae;Oceanicaulis	0	0	0.000121581	0	0	6.39304e-05	0	0	0	0.000136612	0	0.000158932	0	6.87474e-05	0	8.72981e-05	7.72977e-05	8.02118e-05	7.12403e-05	0	0	0	0
Bacteria;Proteobacteria;Alphaproteobacteria;Caulobacterales;Hyphomonadaceae;Other	0	0.000170979	0.000121581	6.75356e-05	0	6.39304e-05	0	0	0	0	0	0	0	0	0	0	0	0	0	0	0	0	0
Bacteria;Proteobacteria;Alphaproteobacteria;Caulobacterales;Hyphomonadaceae;Robiginitomaculum	0	0	0	0	0	0	0	0	0	0	0	0	0.000153976	6.87474e-05	0	8.72981e-05	0	0	0	0	0	0	0
Bacteria;Proteobacteria;Alphaproteobacteria;Caulobacterales;Hyphomonadaceae;Woodsholea	0.000149802	0	6.07903e-05	0	0	6.39304e-05	0	0.00013795	0	0	0	0.000238398	7.69882e-05	0	8.40619e-05	0.000261894	0	8.02118e-05	0	0	0	0	0
Bacteria;Proteobacteria;Alphaproteobacteria;Kiloniellales;Kiloniellaceae;Kiloniella	0	0	0	0	0	0	0	0	0	0	0	7.9466e-05	0.00169374	0.00171869	0	0.000174596	0	0.000160424	0.000712403	0	0	0	0
Bacteria;Proteobacteria;Alphaproteobacteria;Kordiimonadales;Kordiimonadaceae;Kordiimonas	0.00269643	0.00233671	0.00443769	0.00432228	0.00493296	0.0058816	0.00423131	0.002759	0.00173666	0.00122951	0.0022605	0.00119199	0.00269459	0.000618727	0.00159718	0.00174596	0.00177785	0.00184487	0.000712403	0.00110197	0	0	0
Bacteria;Proteobacteria;Alphaproteobacteria;Other;Other;Other	0.0100367	0.00991679	0.00881459	0.00931992	0.00746269	0.00338831	0.000705219	0.00131053	0.00149984	0.000273224	0.00101333	0.011602	0.0140888	0.0157432	0.0142905	0.0130947	0.0180877	0.0128339	0.0134644	0.0169703	0	0	0.000114012
Bacteria;Proteobacteria;Alphaproteobacteria;Parvularculales;Parvularculaceae;Parvularcula	0.000599206	0.000854896	0.000243161	0.000405214	0	0.000255722	7.05219e-05	0	7.89391e-05	0	0	0.000715194	0.00146278	0.000687474	0.000588433	0.00209515	0.00170055	0.00104275	0.000997364	0.00110197	0	0	0
Bacteria;Proteobacteria;Alphaproteobacteria;Rhizobiales;Aurantimonadaceae;Aurantimonas	0	0	0	0	0	0	0	0	7.89391e-05	0.000136612	0.000155897	0	0	0	0	0	0	0	0	0	0	0	0
Bacteria;Proteobacteria;Alphaproteobacteria;Rhizobiales;Aurantimonadaceae;Fulvimarina	0	0	0	0	0	0	0	0	0	0	0	0	0	0	8.40619e-05	0	0	0	0	0	0	0	0
Bacteria;Proteobacteria;Alphaproteobacteria;Rhizobiales;Aurantimonadaceae;Other	7.49008e-05	5.6993e-05	0	6.75356e-05	0	0	0	0	0	0	0	0	0	0	0	0	0	0	0	0.000146929	0	0	0
Bacteria;Proteobacteria;Alphaproteobacteria;Rhizobiales;Bartonellaceae;Bartonella	0	0	0	0	0	0	0	0	0	0	0	0	0	0	0	0	0	0	0	7.34646e-05	0	0	0
Bacteria;Proteobacteria;Alphaproteobacteria;Rhizobiales;Beijerinckiaceae;Chelatococcus	0	0	0	0	0	0	0	0	0	0	0	0	0	0	0.000252186	0.000611087	0.000231893	0.000240635	0.000926124	0.000734646	0	0	0
Bacteria;Proteobacteria;Alphaproteobacteria;Rhizobiales;Beijerinckiaceae;Other	0	5.6993e-05	0	0	0	0	0	0	0	0	0	0	0	6.87474e-05	0	0	0	0	0	0	0	0	0
Bacteria;Proteobacteria;Alphaproteobacteria;Rhizobiales;Bradyrhizobiaceae;Afipia	0	0	0	0	0	0	0	0	0.000157878	0	0	0	0	0	0	0	0	0	0	7.34646e-05	0	0	0
Bacteria;Proteobacteria;Alphaproteobacteria;Rhizobiales;Bradyrhizobiaceae;Balneimonas	0	0	0	0	0	0	0	0	0	0	0.000155897	0	0	0	0	0	0	0	0	0	0	0	0
Bacteria;Proteobacteria;Alphaproteobacteria;Rhizobiales;Bradyrhizobiaceae;Blastobacter	0	0	0	0	0	0	0	0	0	0.000136612	0	0	0	0	0	0	0	0	0	0	0	0	0
Bacteria;Proteobacteria;Alphaproteobacteria;Rhizobiales;Bradyrhizobiaceae;Bosea	0	0	0	0	0	0	0	0	0	0	0	0	0	0	8.40619e-05	0	0	0	0.000284961	0	0	0	0
Bacteria;Proteobacteria;Alphaproteobacteria;Rhizobiales;Bradyrhizobiaceae;Bradyrhizobium	0.000149802	0.000227972	6.07903e-05	0	0.00499621	0	0.00105783	0.000482825	0.00489422	0.0157104	0.0148881	0	0	0	0.000504371	8.72981e-05	7.72977e-05	0	0.000142481	7.34646e-05	6.63042e-05	0	0
Bacteria;Proteobacteria;Alphaproteobacteria;Rhizobiales;Bradyrhizobiaceae;Rhodopseudomonas	0	0	0	6.75356e-05	0	0	0	0	0	0	0	0	0	0	0	0	0	0	0	0	0	0	0
Bacteria;Proteobacteria;Alphaproteobacteria;Rhizobiales;Brucellaceae;Ochrobactrum	0	5.6993e-05	0	0	0	0	0	0	0	0	0	7.9466e-05	0	0	0	8.72981e-05	0	0	7.12403e-05	7.34646e-05	0	0	0
Bacteria;Proteobacteria;Alphaproteobacteria;Rhizobiales;Hyphomicrobiaceae;Devosia	0	0	0	0	0	0	0	0	0	0	0.000155897	7.9466e-05	0	0	8.40619e-05	8.72981e-05	0	8.02118e-05	0	0	0	0	0
Bacteria;Proteobacteria;Alphaproteobacteria;Rhizobiales;Hyphomicrobiaceae;Filomicrobium	0.000674107	0.00108287	0.000243161	0.000270143	0	0	0.000282087	0.000206925	0	0	0	0.000476796	0.000692894	0.000412485	0.00134499	0.00165866	0.00100487	0.000802118	0.000712403	0.000881575	0	0	0
Bacteria;Proteobacteria;Alphaproteobacteria;Rhizobiales;Hyphomicrobiaceae;Hyphomicrobium	0.00292113	0.00313462	0.00121581	0.000607821	0.000316216	0.000191791	0	6.8975e-05	0.000236817	0.000273224	0.000155897	0.00079466	0.00238663	0.000481232	0.00226967	0.00226975	0.00208704	0.00160424	0.00149605	0.000734646	0	0	0
Bacteria;Proteobacteria;Alphaproteobacteria;Rhizobiales;Hyphomicrobiaceae;Maritalea	0	0	0	0	0	0	0	0	0	0	0	0.000238398	0.000461929	0.000137495	0.000168124	8.72981e-05	0	0	0.000213721	0	0	0	0
Bacteria;Proteobacteria;Alphaproteobacteria;Rhizobiales;Hyphomicrobiaceae;Other	0.00202232	0.00239371	0.00139818	0.00128318	0.00120162	0.000511444	0.000352609	0.00013795	0.000236817	0.000136612	0.000389742	0.000238398	0.000615906	0.000618727	0.00117687	0.00122217	0.00208704	0.00104275	0.000498682	0.000734646	0	0	0
Bacteria;Proteobacteria;Alphaproteobacteria;Rhizobiales;Hyphomicrobiaceae;Pedomicrobium	0	0	0	0	0	0	0	0	0.000315756	0.00150273	0.00109128	0	0	0	0	0	0	0	0.000142481	0	0	0	0
Bacteria;Proteobacteria;Alphaproteobacteria;Rhizobiales;Hyphomicrobiaceae;Prosthecomicrobium	7.49008e-05	0	0	0	0	0	0	0	0	0	0	7.9466e-05	0	6.87474e-05	0	8.72981e-05	0	0	7.12403e-05	0	0	0	0
Bacteria;Proteobacteria;Alphaproteobacteria;Rhizobiales;Hyphomicrobiaceae;Rhodomicrobium	0	0	0	0	0	0	0	0	0	0	0	0	0.000153976	0	0	0	0	0	0	0	0	0	0
Bacteria;Proteobacteria;Alphaproteobacteria;Rhizobiales;Hyphomicrobiaceae;Rhodoplanes	0	0	0	0	0	0	0	0	0	0	0	0	0	0	8.40619e-05	0	0	0	0	0	0	0	0
Bacteria;Proteobacteria;Alphaproteobacteria;Rhizobiales;Methylobacteriaceae;Methylobacterium	0	0	0	0	0.000126486	0	7.05219e-05	0	0.00126302	0.00314208	0.00491075	0	0.000153976	0	8.40619e-05	0	7.72977e-05	8.02118e-05	0.000356201	0	6.63042e-05	0	0
Bacteria;Proteobacteria;Alphaproteobacteria;Rhizobiales;Methylocystaceae;Methylocystis	0	0.000284965	0.000364742	0.000202607	0	0	0	0	7.89391e-05	0	0.000155897	0	0	0	0	0	0	0	0	0	0	0	0
Bacteria;Proteobacteria;Alphaproteobacteria;Rhizobiales;Methylocystaceae;Other	0	0	0	0	0	0	0	0	0	0	0	0	0.000153976	0	0	0.000174596	0.000154595	0.000160424	0	7.34646e-05	0	0	0
Bacteria;Proteobacteria;Alphaproteobacteria;Rhizobiales;Other;Other	7.49008e-05	0.000170979	0.000121581	0.000202607	0	6.39304e-05	0	0	0	0	0	0.000556262	0.000769882	0.000618727	0.00168124	0.00113488	0.000695679	0.000481271	0.000427442	0.00132236	0	0	0
Bacteria;Proteobacteria;Alphaproteobacteria;Rhizobiales;Phyllobacteriaceae;Ahrensia	7.49008e-05	0	0	0	0	0	0	0	0	0	0	0.000556262	0.000230965	0.000343737	0.000756557	0.00253165	0.000618381	0.00112296	0.000284961	0.000293858	0	0	0
Bacteria;Proteobacteria;Alphaproteobacteria;Rhizobiales;Phyllobacteriaceae;Aminobacter	0	0	6.07903e-05	0	0	0	0	0	0	0.000136612	0	0	0	0	0	0	0	0	7.12403e-05	0	0	0	0
Bacteria;Proteobacteria;Alphaproteobacteria;Rhizobiales;Phyllobacteriaceae;Aquamicrobium	0	0	0	0	0	0	0	0	0	0	0	0	0	0	0	0	7.72977e-05	0	0	0	0	0	0
Bacteria;Proteobacteria;Alphaproteobacteria;Rhizobiales;Phyllobacteriaceae;Cohaesibacter	7.49008e-05	5.6993e-05	0	6.75356e-05	0	0	0	0	0	0	0	0.000238398	0.000384941	0.000412485	0.000168124	8.72981e-05	0.000386488	0.000160424	0.000213721	0.000220394	0	0	0
Bacteria;Proteobacteria;Alphaproteobacteria;Rhizobiales;Phyllobacteriaceae;Hoeflea	0.000224702	0.000113986	0.000729483	0.000337678	0	0.000191791	0.000282087	0.000206925	0.000157878	0.000136612	0	0.000158932	0.000307953	0	8.40619e-05	8.72981e-05	0.000154595	0.000481271	0.000356201	7.34646e-05	0	0	0
Bacteria;Proteobacteria;Alphaproteobacteria;Rhizobiales;Phyllobacteriaceae;Liberibacter	0	0	0	0	0	0	0	0	0	0	0	0	7.69882e-05	0.00027499	0.000672495	0.000174596	7.72977e-05	0.000320847	0.000142481	0.000367323	0	0	0
Bacteria;Proteobacteria;Alphaproteobacteria;Rhizobiales;Phyllobacteriaceae;Mesorhizobium	0	5.6993e-05	0	6.75356e-05	0	0	0	0	0.000315756	0.00177596	0.000389742	0	0	6.87474e-05	0	0.000174596	0.000231893	0	0.000142481	0.000146929	0	0	0
Bacteria;Proteobacteria;Alphaproteobacteria;Rhizobiales;Phyllobacteriaceae;Nitratireductor	0.000149802	0	0	0	0	6.39304e-05	0	0.000206925	0	0	0	0.000238398	7.69882e-05	0.000206242	8.40619e-05	0.000174596	7.72977e-05	0	7.12403e-05	0.000293858	0	0	0
Bacteria;Proteobacteria;Alphaproteobacteria;Rhizobiales;Phyllobacteriaceae;Other	0.000149802	0.000398951	0	0.000270143	0	6.39304e-05	0	0	0	0.000136612	7.79484e-05	0.00238398	0.00277158	0.000756222	0.00252186	0.00209515	0.00262812	0.00296784	0.000926124	0.00117543	0	0	0
Bacteria;Proteobacteria;Alphaproteobacteria;Rhizobiales;Phyllobacteriaceae;Phyllobacterium	0.000149802	0	0	0.000135071	0	0	0	0	0	0	0	0	7.69882e-05	0.000137495	8.40619e-05	0.000261894	0	0	0.000213721	7.34646e-05	0	0	0
Bacteria;Proteobacteria;Alphaproteobacteria;Rhizobiales;Phyllobacteriaceae;Pseudoaminobacter	0	0	0	0	0	0	0	0	0	0	0	0	7.69882e-05	0	0	0	0	0	0	0	0	0	0
Bacteria;Proteobacteria;Alphaproteobacteria;Rhizobiales;Rhizobiaceae;Ensifer	7.49008e-05	0	0	0	0	0	0	0	0	0	0	7.9466e-05	0	0	8.40619e-05	0	0.000231893	0.000160424	0.000142481	7.34646e-05	0	0	0
Bacteria;Proteobacteria;Alphaproteobacteria;Rhizobiales;Rhizobiaceae;Other	0	0	0	0	0	0	0	0	0	0	0	0	0	0	8.40619e-05	0	0	0	0	0	0	0	0
Bacteria;Proteobacteria;Alphaproteobacteria;Rhizobiales;Rhizobiaceae;Rhizobium	0	0	0	0	0	0	0	0	0.000394695	0.000409836	0.000389742	0	0.000153976	6.87474e-05	8.40619e-05	8.72981e-05	0	8.02118e-05	0.000854884	7.34646e-05	0	0	0
Bacteria;Proteobacteria;Alphaproteobacteria;Rhizobiales;Rhodobiaceae;Afifella	0	0	0	0	0	0	0	0	0	0	0	0	7.69882e-05	0	0	0	0	0	0	0	0	0	0
Bacteria;Proteobacteria;Alphaproteobacteria;Rhizobiales;Rhodobiaceae;Anderseniella	7.49008e-05	0.000284965	0	0	0	0	0	0.000206925	0	0	0	7.9466e-05	7.69882e-05	0.000137495	0.000420309	0.000349192	0.000309191	0	0	0.000367323	0	0	0
Bacteria;Proteobacteria;Alphaproteobacteria;Rhizobiales;Rhodobiaceae;Parvibaculum	0	5.6993e-05	0.000121581	0	0	6.39304e-05	0	6.8975e-05	0	0.000136612	0	0	0	6.87474e-05	0	8.72981e-05	0.000154595	8.02118e-05	7.12403e-05	0.000146929	0	0	0
Bacteria;Proteobacteria;Alphaproteobacteria;Rhizobiales;Rhodobiaceae;Rhodobium	0.000149802	5.6993e-05	0.000121581	0	0.000252972	6.39304e-05	0	0	0.000157878	0	7.79484e-05	0.000476796	0.0013088	0.000893716	0.0017653	0.00165866	0.00239623	0.00120318	0.000926124	0.000881575	0	0	0
Bacteria;Proteobacteria;Alphaproteobacteria;Rhizobiales;Unassigned;Nordella	0	0	0	0	0	0	0	0	0	0	7.79484e-05	0	0	0	0	0	7.72977e-05	0	0	0	0	0	0
Bacteria;Proteobacteria;Alphaproteobacteria;Rhizobiales;Xanthobacteraceae;Pseudolabrys	0	0	0	0	0	0	0	0	0	0.000136612	0.000155897	0	0	0	8.40619e-05	0	0	0	0	0	0	0	0
Bacteria;Proteobacteria;Alphaproteobacteria;Rhodobacterales;Rhodobacteraceae;Ahrensia	0	0	0	0	0	0	0	0	0	0	0	0	0	0	0	0	7.72977e-05	0	0	0	0	0	0
Bacteria;Proteobacteria;Alphaproteobacteria;Rhodobacterales;Rhodobacteraceae;Albidovulum	0	0	0	0	0	0	0	0	0	0	0	7.9466e-05	7.69882e-05	0	0	0	0	0	7.12403e-05	0	0	0	0
Bacteria;Proteobacteria;Alphaproteobacteria;Rhodobacterales;Rhodobacteraceae;Albimonas	0	0	0	0	0	0	0	0	0	0	0	7.9466e-05	0.000538918	0.000343737	0	8.72981e-05	0.000309191	0.000240635	0.000142481	7.34646e-05	0	0	0
Bacteria;Proteobacteria;Alphaproteobacteria;Rhodobacterales;Rhodobacteraceae;Citreicella	0	0	0	0	0	0	0	0	0	0	0	0	0	0	0	0	0	0	0	7.34646e-05	0	0	0
Bacteria;Proteobacteria;Alphaproteobacteria;Rhodobacterales;Rhodobacteraceae;Citreimonas	7.49008e-05	5.6993e-05	0	6.75356e-05	0	0	0	0	0	0	0	0	0	6.87474e-05	0	0	0	0	0	0	0	0	0
Bacteria;Proteobacteria;Alphaproteobacteria;Rhodobacterales;Rhodobacteraceae;Dinoroseobacter	0	0	6.07903e-05	0	0	0	0	0	0	0	0	0.000158932	7.69882e-05	6.87474e-05	0.000504371	0.000523789	0.000927572	0.000160424	0	7.34646e-05	0	0	0
Bacteria;Proteobacteria;Alphaproteobacteria;Rhodobacterales;Rhodobacteraceae;Donghicola	7.49008e-05	0.000113986	0	0	0	0	0	0	0	0	0	0.00119199	0.00361845	0.00494981	0.000168124	0.000523789	0.000463786	0.000962541	0.00292085	0.000881575	0	0	0
Bacteria;Proteobacteria;Alphaproteobacteria;Rhodobacterales;Rhodobacteraceae;Haematobacter	0	0	0	0	0	0	0.000211566	0	0	0	0	0	0	0	0	0	0	0	7.12403e-05	0	0	0	0
Bacteria;Proteobacteria;Alphaproteobacteria;Rhodobacterales;Rhodobacteraceae;Jannaschia	0.000299603	5.6993e-05	0	6.75356e-05	0	0.000127861	0	0	7.89391e-05	0	0	7.9466e-05	7.69882e-05	0.000137495	0	0	7.72977e-05	0	0	0	0	0	0
Bacteria;Proteobacteria;Alphaproteobacteria;Rhodobacterales;Rhodobacteraceae;Labrenzia	0	0	0	0	0	0.000831096	0.00112835	0.00172438	0.000236817	0.000273224	0.000233845	0	0.00084687	0.000137495	8.40619e-05	0.000523789	0.000309191	0.000320847	0.000427442	0.000367323	0.000663042	0.00203885	0.000912097
Bacteria;Proteobacteria;Alphaproteobacteria;Rhodobacterales;Rhodobacteraceae;Leisingera	7.49008e-05	0.000170979	0	0.000405214	0	0.000127861	0	0	0	0	0	0	0	0	0	0	0	0	0	0	0	0	0
Bacteria;Proteobacteria;Alphaproteobacteria;Rhodobacterales;Rhodobacteraceae;Loktanella	0.000149802	0.000113986	0.000182371	6.75356e-05	0	0	0	0	0	0	0	7.9466e-05	0.000153976	6.87474e-05	0.000168124	8.72981e-05	7.72977e-05	0.000481271	0.000712403	0.000661181	0	0	0
Bacteria;Proteobacteria;Alphaproteobacteria;Rhodobacterales;Rhodobacteraceae;Lutimaribacter	0.0228447	0.0372165	0.0342249	0.0156007	0.0431318	0.0626518	0.0942877	0.0500069	0.0146037	0.0206284	0.015044	0.00198665	0.000692894	0.000343737	0	0.000174596	0	0	7.12403e-05	0	0	0	0
Bacteria;Proteobacteria;Alphaproteobacteria;Rhodobacterales;Rhodobacteraceae;Maribius	0.000224702	5.6993e-05	0	6.75356e-05	0	0	0	0	0	0	0	0	0	6.87474e-05	0	0	0	0	0.000142481	0	0	0	0
Bacteria;Proteobacteria;Alphaproteobacteria;Rhodobacterales;Rhodobacteraceae;Marinovum	7.49008e-05	0.000113986	6.07903e-05	0	0	0	0	0	0	0	0	0	0	0.00027499	0	0	7.72977e-05	0	7.12403e-05	0	0	0	0
Bacteria;Proteobacteria;Alphaproteobacteria;Rhodobacterales;Rhodobacteraceae;Maritimibacter	0	5.6993e-05	0	0.000135071	0	6.39304e-05	7.05219e-05	0	0	0	7.79484e-05	0	0	0	8.40619e-05	0	7.72977e-05	0	0	0.000146929	0	0	0
Bacteria;Proteobacteria;Alphaproteobacteria;Rhodobacterales;Rhodobacteraceae;Marivita	0.000299603	0.000170979	6.07903e-05	6.75356e-05	0	0.000127861	0	0	0.00592043	0.0117486	0.00327383	0.00572155	0.00623605	0.00673725	8.40619e-05	0.000436491	7.72977e-05	0	0.00206597	0.000661181	0	0	0
Bacteria;Proteobacteria;Alphaproteobacteria;Rhodobacterales;Rhodobacteraceae;Nautella	0	0	0	0.000135071	0	6.39304e-05	0	0	0	0	0	0.000476796	0.000307953	0.000343737	0	0	0	0	0.000142481	0.000146929	0	0	0
Bacteria;Proteobacteria;Alphaproteobacteria;Rhodobacterales;Rhodobacteraceae;Nesiotobacter	0	0	0	0	0	0	0	0	0	0	0	0	0	0	0	0	0	0	0	0	6.63042e-05	0	0
Bacteria;Proteobacteria;Alphaproteobacteria;Rhodobacterales;Rhodobacteraceae;Oceanicola	0.000674107	0.000455944	0	0.000472749	0	6.39304e-05	0	0	0	0	0	7.9466e-05	0.000307953	0.000687474	0.000252186	0.000349192	0.000231893	0.000561482	0.000641163	0.000220394	0	0	0
Bacteria;Proteobacteria;Alphaproteobacteria;Rhodobacterales;Rhodobacteraceae;Octadecabacter	0.000299603	0.000170979	6.07903e-05	0.000202607	0.000948647	0	0.000493653	0	0.000157878	0	0	0	0	6.87474e-05	0	0	0	0	0	0	0	0	0
Bacteria;Proteobacteria;Alphaproteobacteria;Rhodobacterales;Rhodobacteraceae;Other	0.0344543	0.0332269	0.0248632	0.035051	0.00423729	0.0253804	0.00818054	0.0068975	0.00331544	0.00259563	0.00179281	0.00611888	0.00985449	0.012787	0.0111802	0.0107377	0.00950761	0.00617631	0.011256	0.0070526	0	0.000107308	0.000114012
Bacteria;Proteobacteria;Alphaproteobacteria;Rhodobacterales;Rhodobacteraceae;Palleronia	7.49008e-05	5.6993e-05	0	6.75356e-05	0	0	0	0	0	0	0	0.000158932	0.00100085	0.00109996	0.000756557	0.00288084	0.00146866	0.000721906	0.00128233	0.000881575	0	0	0
Bacteria;Proteobacteria;Alphaproteobacteria;Rhodobacterales;Rhodobacteraceae;Paracoccus	0.000224702	5.6993e-05	0	0.000202607	0	0	0	0	0	0	0.000155897	0	0	0	8.40619e-05	0	7.72977e-05	0.000802118	0.00299209	0.00095504	0	0	0
Bacteria;Proteobacteria;Alphaproteobacteria;Rhodobacterales;Rhodobacteraceae;Pelagibaca	0	0	0	0	0	0	0	0	0	0	0	0	0	0.000137495	0	0	0	0	0	0	0	0	0
Bacteria;Proteobacteria;Alphaproteobacteria;Rhodobacterales;Rhodobacteraceae;Phaeobacter	0.0162535	0.024507	0.0406079	0.0226244	0.0385783	0.0724332	0.10536	0.0522141	0.0328386	0.0170765	0.034687	0.00389383	0.000307953	0.000687474	0.000252186	0.000261894	0.000309191	0.000481271	0.000712403	0.000514252	0	0	0
Bacteria;Proteobacteria;Alphaproteobacteria;Rhodobacterales;Rhodobacteraceae;Pseudoruegeria	7.49008e-05	5.6993e-05	0	6.75356e-05	0	0	0	0	0	0	0	0	0	6.87474e-05	0	0	0	0	7.12403e-05	0.000146929	0	0	0
Bacteria;Proteobacteria;Alphaproteobacteria;Rhodobacterales;Rhodobacteraceae;Pseudovibrio	0	0	0	0	0	0	0	0	0	0	0	0.000556262	0.000461929	0.000481232	0.000588433	0.000611087	0.000231893	0	0	0.000661181	0	0	0
Bacteria;Proteobacteria;Alphaproteobacteria;Rhodobacterales;Rhodobacteraceae;Rhodobaca	0	0	0	0	0	0	0	0	0	0	0	0	0	6.87474e-05	0	0	0	0	7.12403e-05	0	0	0	0
Bacteria;Proteobacteria;Alphaproteobacteria;Rhodobacterales;Rhodobacteraceae;Rhodobacter	7.49008e-05	5.6993e-05	0	0.000202607	0	0	0	0	0	0	0	0	7.69882e-05	6.87474e-05	0.000168124	0.000174596	7.72977e-05	0	0.000356201	7.34646e-05	0	0.000107308	0
Bacteria;Proteobacteria;Alphaproteobacteria;Rhodobacterales;Rhodobacteraceae;Rhodovulum	0.000374504	0.000398951	0.000243161	0.000270143	0	6.39304e-05	0	0	0	0	0	0.000158932	0.000461929	0.000412485	8.40619e-05	0.000436491	0.000154595	0.000802118	0.000498682	0.000734646	0	0	0
Bacteria;Proteobacteria;Alphaproteobacteria;Rhodobacterales;Rhodobacteraceae;Roseibaca	0	0	0	0	0	0	0	0	0	0	0	0	0	6.87474e-05	0	0	0	0	0.000213721	0	0	0	0
Bacteria;Proteobacteria;Alphaproteobacteria;Rhodobacterales;Rhodobacteraceae;Roseibacterium	0	0	0	0	0	0	0	0	0	0	0	0	0	0	0	0	0	0	7.12403e-05	0	0	0	0
Bacteria;Proteobacteria;Alphaproteobacteria;Rhodobacterales;Rhodobacteraceae;Roseicyclus	0	0	0	0	0	0	0	0	0	0	0	0	0	0	0	0	0	0	7.12403e-05	7.34646e-05	0	0	0
Bacteria;Proteobacteria;Alphaproteobacteria;Rhodobacterales;Rhodobacteraceae;Roseisalinus	0	0	6.07903e-05	0	0	0	0	6.8975e-05	0	0	0	0	7.69882e-05	0.000343737	0	0	0.000231893	0.000401059	0.000498682	7.34646e-05	0	0	0
Bacteria;Proteobacteria;Alphaproteobacteria;Rhodobacterales;Rhodobacteraceae;Roseivivax	0.000224702	0.000113986	6.07903e-05	0	0	0.000255722	0.000211566	6.8975e-05	0	0.000136612	0	0.00111252	0.000615906	0.00178743	0.000420309	0.000872981	0.00162325	0.00240635	0.00313457	0.00139583	0	0	0
Bacteria;Proteobacteria;Alphaproteobacteria;Rhodobacterales;Rhodobacteraceae;Roseobacter	0	0	0	0.000202607	0	0	0	0	0	0	0	0	0	6.87474e-05	0	0	0	0	0.000213721	0.000146929	0	0	0
Bacteria;Proteobacteria;Alphaproteobacteria;Rhodobacterales;Rhodobacteraceae;Roseovarius	0.00591716	0.00706714	0.00516717	0.00324171	0.00613458	0.00319652	0.00860367	0.00255208	0.00102621	0.00273224	0.00140307	0.00135092	0.00515821	0.00371236	0.00100874	0.000960279	0.00154595	0.000401059	0.00270713	0.000734646	0	0	0
Bacteria;Proteobacteria;Alphaproteobacteria;Rhodobacterales;Rhodobacteraceae;Rubrimonas	0	0	0	0	0	0	0	0	0	0	0	0	0	0	0	0	0	0	0	7.34646e-05	0	0	0
Bacteria;Proteobacteria;Alphaproteobacteria;Rhodobacterales;Rhodobacteraceae;Ruegeria	0.000149802	5.6993e-05	6.07903e-05	0.000202607	0	0.000383583	0	0	0.000157878	0	0	0.00039733	0.00177073	0.000687474	0.000168124	0.000261894	7.72977e-05	0	0.000356201	0.000293858	0	0	0
Bacteria;Proteobacteria;Alphaproteobacteria;Rhodobacterales;Rhodobacteraceae;Sediminimonas	0.000299603	0.000284965	0.000182371	0.000202607	0	6.39304e-05	0	0	0	0	0	0.000158932	0.000538918	0.000687474	0.000336247	0.00113488	0.00146866	0.00160424	0.00178101	0.000587717	0	0	0
Bacteria;Proteobacteria;Alphaproteobacteria;Rhodobacterales;Rhodobacteraceae;Shimia	0	0	0	0	0	0	0	0	0	0	0	0	0	0.000137495	0	0	0	0	7.12403e-05	0.000220394	0	0	0
Bacteria;Proteobacteria;Alphaproteobacteria;Rhodobacterales;Rhodobacteraceae;Silicibacter	0.000823908	0.000170979	0.000182371	0.000607821	0	0.00108682	7.05219e-05	0	7.89391e-05	0.000136612	7.79484e-05	0.00039733	0.000692894	0.000481232	0	8.72981e-05	0.000541084	8.02118e-05	7.12403e-05	0	0	0	0
Bacteria;Proteobacteria;Alphaproteobacteria;Rhodobacterales;Rhodobacteraceae;Stappia	0	0	0	0	0	6.39304e-05	0	0	0	0	0	0	0.000153976	0	0	0	0	0	7.12403e-05	7.34646e-05	0	0	0
Bacteria;Proteobacteria;Alphaproteobacteria;Rhodobacterales;Rhodobacteraceae;Sulfitobacter	0.00187252	0.00250769	0.00206687	0.000877963	0.00120162	0.00217364	0.00620592	0.00213823	0.00086833	0.00136612	0.00109128	0.00103306	0.00230965	0.00164994	0.00218561	0.00209515	0.00309191	0.00208551	0.00313457	0.00168969	0	0	0
Bacteria;Proteobacteria;Alphaproteobacteria;Rhodobacterales;Rhodobacteraceae;Tateyamaria	0	0.000398951	0.000121581	0.000135071	0	0	0	0	0	0	0	0	0	0	0	8.72981e-05	0	0	0	7.34646e-05	0	0	0
Bacteria;Proteobacteria;Alphaproteobacteria;Rhodobacterales;Rhodobacteraceae;Thalassobacter	0	0	0	0	0	0	0	0	0	0	0	0	0	0	8.40619e-05	8.72981e-05	0	0	7.12403e-05	7.34646e-05	0	0	0
Bacteria;Proteobacteria;Alphaproteobacteria;Rhodobacterales;Rhodobacteraceae;Thalassobius	7.49008e-05	0.000398951	6.07903e-05	0.000270143	0	0	0	0	7.89391e-05	0	0	0	0.000153976	0.00027499	8.40619e-05	0.000261894	0	0	0.000712403	0.000146929	0	0	0
Bacteria;Proteobacteria;Alphaproteobacteria;Rhodobacterales;Rhodobacteraceae;Thalassococcus	0	5.6993e-05	0	0	0	0	0	0	7.89391e-05	0	0	0	7.69882e-05	0.000137495	0	8.72981e-05	0	0	0	0.000220394	0	0	0
Bacteria;Proteobacteria;Alphaproteobacteria;Rhodobacterales;Rhodobacteraceae;Thioclava	7.49008e-05	5.6993e-05	0	0.000135071	0	6.39304e-05	0	0	0	0	0	0	0.000153976	0	0.000168124	0	7.72977e-05	0	0	7.34646e-05	0	0	0
Bacteria;Proteobacteria;Alphaproteobacteria;Rhodobacterales;Rhodobacteraceae;Tropicibacter	0	0	0	0	0	0	0	0	0	0	0	0	0	0	0	8.72981e-05	0	0	0	0	0	0	0
Bacteria;Proteobacteria;Alphaproteobacteria;Rhodobacterales;Rhodobacteraceae;Tropicimonas	0.000149802	0.000227972	6.07903e-05	0.000135071	0	0	0	0	0	0	0	0.000158932	0.000538918	0.000618727	0.000168124	0.000174596	0.000386488	0.0013636	0.00113984	0.000587717	0	0	0
Bacteria;Proteobacteria;Alphaproteobacteria;Rhodobacterales;Rhodobacteraceae;Wenxinia	0.000149802	0.000170979	0	0.000337678	0	6.39304e-05	0	0	0	0	0	7.9466e-05	0.00115482	0.00137495	0.00218561	0.000785683	0.000695679	8.02118e-05	0.000427442	0.000514252	0	0	0
Bacteria;Proteobacteria;Alphaproteobacteria;Rhodobacterales;Rhodobacteraceae;Yangia	7.49008e-05	5.6993e-05	0.000121581	6.75356e-05	0	0	0	0	0	0	0	0	0	0	0	0	0	0	0	0	0	0	0
Bacteria;Proteobacteria;Alphaproteobacteria;Rhodospirillales;Acetobacteraceae;Acidisphaera	0	0	0	0	0	0	0	0	0	0	7.79484e-05	0	0	0	0	0	0	0	0	0	0	0	0
Bacteria;Proteobacteria;Alphaproteobacteria;Rhodospirillales;Acetobacteraceae;Oleomonas	0	0	0	0	0	0	0	0	0	0	0	0	0	0	8.40619e-05	8.72981e-05	0	0	0	7.34646e-05	0	0	0
Bacteria;Proteobacteria;Alphaproteobacteria;Rhodospirillales;Acetobacteraceae;Other	0	0.000113986	0	0	0	0	0	0	0	0	7.79484e-05	0	0	0	0	0	0	0	0	0	0	0	0
Bacteria;Proteobacteria;Alphaproteobacteria;Rhodospirillales;Acetobacteraceae;Roseomonas	0	0	0	0	0	0	0	0	7.89391e-05	0	0	0	0	0	0	8.72981e-05	0	0	0	0	0	0	0
Bacteria;Proteobacteria;Alphaproteobacteria;Rhodospirillales;Other;Other	7.49008e-05	0.000341958	0.000182371	0.000202607	0	0	7.05219e-05	0	7.89391e-05	0	0.000155897	0	0	0.000206242	0.000168124	0.000261894	0.000463786	0.000160424	7.12403e-05	0.000146929	0	0	0
Bacteria;Proteobacteria;Alphaproteobacteria;Rhodospirillales;Rhodospirillaceae;Azospirillum	0	0	0	0	0	0	7.05219e-05	0	0	0	0	0	7.69882e-05	0	0	0	0	0	0	0	0	0	0
Bacteria;Proteobacteria;Alphaproteobacteria;Rhodospirillales;Rhodospirillaceae;Defluviicoccus	0.000224702	5.6993e-05	6.07903e-05	6.75356e-05	0.000505945	6.39304e-05	0.000211566	0	0	0	0	0.00127146	0.00246362	0.00199368	0.00336247	0.00384112	0.00456056	0.00561482	0.00334829	0.00573024	0	0	0
Bacteria;Proteobacteria;Alphaproteobacteria;Rhodospirillales;Rhodospirillaceae;Fodinicurvata	0	0	0	0	0	0	0	0	0	0	0	0	0	0	0	8.72981e-05	0	0	7.12403e-05	7.34646e-05	0	0	0
Bacteria;Proteobacteria;Alphaproteobacteria;Rhodospirillales;Rhodospirillaceae;Inquilinus	0	0	0	0	0	0	0	0	0	0	0	0	0	0.000137495	8.40619e-05	0.000174596	0.000154595	0	0.000142481	7.34646e-05	0	0	0
Bacteria;Proteobacteria;Alphaproteobacteria;Rhodospirillales;Rhodospirillaceae;Magnetospirillum	0	0	0	0	0	0	0	0	0	0	0	0	0	0	0	0	0	8.02118e-05	0	7.34646e-05	0	0	0
Bacteria;Proteobacteria;Alphaproteobacteria;Rhodospirillales;Rhodospirillaceae;Nisaea	0.000224702	0.000113986	6.07903e-05	0	0	0	0	0	0	0	0	0.000158932	0	0	0	0	7.72977e-05	0	0	0	0	0	0
Bacteria;Proteobacteria;Alphaproteobacteria;Rhodospirillales;Rhodospirillaceae;Novispirillum	0	0	0	0	0	0	0	0	0	0	0	0	7.69882e-05	6.87474e-05	0	0	0	0	0	7.34646e-05	0	0	0
Bacteria;Proteobacteria;Alphaproteobacteria;Rhodospirillales;Rhodospirillaceae;Oceanibaculum	7.49008e-05	5.6993e-05	0	0	0	0	0	0	0	0	0	0.00039733	0.000461929	0.000206242	0.000840619	0.00113488	0.000618381	0.000160424	0.000142481	0.000146929	0	0	0
Bacteria;Proteobacteria;Alphaproteobacteria;Rhodospirillales;Rhodospirillaceae;Other	0.00232192	0.00336259	0.00279635	0.0020936	0.00145459	0.000767165	0.000282087	0.00013795	7.89391e-05	0.000136612	0.000233845	0.00675461	0.00831473	0.00983088	0.0137861	0.0135312	0.0112082	0.00770033	0.00569922	0.0146195	0	0	0
Bacteria;Proteobacteria;Alphaproteobacteria;Rhodospirillales;Rhodospirillaceae;Pelagibius	7.49008e-05	0.000113986	0	0	0	0	0	0	0	0	0	0.00405277	0.00284856	0.00295614	0.00823806	0.00602357	0.00610652	0.00385016	0.00149605	0.00404055	0	0	0
Bacteria;Proteobacteria;Alphaproteobacteria;Rhodospirillales;Rhodospirillaceae;Rhodocista	0	5.6993e-05	0	0	0	6.39304e-05	0	0	0	0	0	0	0	0	0	0	0	0	0	0	0	0	0
Bacteria;Proteobacteria;Alphaproteobacteria;Rhodospirillales;Rhodospirillaceae;Rhodospirillum	0	0	0	0	0	0	0	0	0	0	0	0	0	0	0	0	0	0	7.12403e-05	0	0	0	0
Bacteria;Proteobacteria;Alphaproteobacteria;Rhodospirillales;Rhodospirillaceae;Rhodovibrio	0	0	0	0	0	0	0	0	0	0	0	0	0	0	0	0	0	0	7.12403e-05	0	0	0	0
Bacteria;Proteobacteria;Alphaproteobacteria;Rhodospirillales;Rhodospirillaceae;Roseospirillum	0	0	0	0	0	0	0	0	0	0	0	0	7.69882e-05	6.87474e-05	0	0	0	0	0	0	0	0	0
Bacteria;Proteobacteria;Alphaproteobacteria;Rhodospirillales;Rhodospirillaceae;Skermanella	0	0	0	0	0	0	0	0	0	0	0	0	0	0	0	0	0	0	0	7.34646e-05	0	0	0
Bacteria;Proteobacteria;Alphaproteobacteria;Rhodospirillales;Rhodospirillaceae;Thalassobaculum	0	0	0	0	0	0	0	0	0	0	0	0	0	0	0	0	0	0	7.12403e-05	0	0	0	0
Bacteria;Proteobacteria;Alphaproteobacteria;Rhodospirillales;Rhodospirillaceae;Thalassospira	0	0.000227972	0.000243161	6.75356e-05	0	0	0	0	0	0	0	0.00166879	0.00400339	0.00336862	0.00260592	0.00209515	0.00208704	0.00200529	0.00356201	0.00271819	0	0	0
Bacteria;Proteobacteria;Alphaproteobacteria;Rhodospirillales;Rhodospirillaceae;Tistrella	0	0	0	0	0	0	0	0	0	0	0	0	0	0	0	8.72981e-05	0	0	7.12403e-05	0	0	0	0
Bacteria;Proteobacteria;Alphaproteobacteria;Rhodospirillales;Unassigned;Alysiosphaera	0	0	6.07903e-05	0	0	0	0	0	0	0	0	0	0.000153976	0	0.000252186	0.000174596	0	0.000160424	7.12403e-05	0.000367323	0	0	0
Bacteria;Proteobacteria;Alphaproteobacteria;Rickettsiales;Anaplasmataceae;Anaplasma	0	0	0	0	0	0	0	0	0	0	0	0	7.69882e-05	0.000137495	0.000252186	0.000174596	7.72977e-05	0	0	0.000146929	0	0	0
Bacteria;Proteobacteria;Alphaproteobacteria;Rickettsiales;Anaplasmataceae;Ehrlichia	0	0	0	0	0	0	0	0	0	0	0	0.000158932	0.000153976	0.000206242	0.000168124	0.000436491	0.000231893	8.02118e-05	0	7.34646e-05	0	0	0
Bacteria;Proteobacteria;Alphaproteobacteria;Rickettsiales;Anaplasmataceae;Neoehrlichia	0	0	0	0	0	0	0	0	0	0	0	7.9466e-05	0	0.000137495	0	8.72981e-05	7.72977e-05	0.000160424	0	0.000146929	0	0	0
Bacteria;Proteobacteria;Alphaproteobacteria;Rickettsiales;Anaplasmataceae;Neorickettsia	0	0	0	0	0	0	0	0	0	0	0	0	0	0	0	0	0	0	0	0	0.00125978	0.000214615	0
Bacteria;Proteobacteria;Alphaproteobacteria;Rickettsiales;Anaplasmataceae;Wolbachia	0	0	0	0	0	0	0	0	0	0	0	0	7.69882e-05	6.87474e-05	0.000336247	0.000349192	0	0.000160424	0.000142481	0.000367323	0	0	0
Bacteria;Proteobacteria;Alphaproteobacteria;Rickettsiales;Anaplasmataceae;Xenohaliotis	0	0	0	0	0	0	0	0	0	0	0	0	0	0	0	0	0	0	0	7.34646e-05	0	0	0
Bacteria;Proteobacteria;Alphaproteobacteria;Rickettsiales;Holosporaceae;Holospora	7.49008e-05	0.000113986	0.000243161	6.75356e-05	0	0	0	0	7.89391e-05	0.000273224	0.000701536	0.00357597	0.00431134	0.00281864	0.00428716	0.00436491	0.00541084	0.00264699	0.00199473	0.0022774	0	0	0
Bacteria;Proteobacteria;Alphaproteobacteria;Rickettsiales;Other;Other	0.00149802	0.00188077	0.00182371	0.000877963	0.00246648	0.000127861	0.000352609	0.00013795	0.000236817	0.00068306	0.000233845	0.00675461	0.00746786	0.00983088	0.012189	0.0114361	0.0098168	0.00866287	0.00783643	0.0108728	0	0	0
Bacteria;Proteobacteria;Alphaproteobacteria;Rickettsiales;Rickettsiaceae;Orientia	0	0	0	0	0	0	0	0	0	0	0	0	0	0	0.000168124	0.000174596	7.72977e-05	8.02118e-05	0	7.34646e-05	0	0	0
Bacteria;Proteobacteria;Alphaproteobacteria;Rickettsiales;Rickettsiaceae;Other	0	0	0	0	0	0	0	0	0	0	0	0.00174825	0.00215567	0.00178743	0.00252186	0.00296814	0.00270542	0.000962541	0.0010686	0.00257126	0	0	0
Bacteria;Proteobacteria;Alphaproteobacteria;Rickettsiales;Rickettsiaceae;Rickettsia	0.000149802	0.000113986	6.07903e-05	0	0	6.39304e-05	0	0	0	0	0	0.00190718	0.00207868	0.00309363	0.00344654	0.00270624	0.00309191	0.00320847	0.00263589	0.00404055	0	0	0
Bacteria;Proteobacteria;Alphaproteobacteria;Rickettsiales;SAR11;Other	7.49008e-05	0.000113986	0	0.000135071	0	0	0	0	0	0	0	0	0	0	0.000168124	0.000261894	7.72977e-05	0	7.12403e-05	0	0	0	0
Bacteria;Proteobacteria;Alphaproteobacteria;Rickettsiales;SAR116;Other	0	0	0	0	0	0	0	0	0	0	0	0.000317864	0.000230965	0.000481232	0.000336247	8.72981e-05	0.000541084	0	0	0.000146929	0	0	0
Bacteria;Proteobacteria;Alphaproteobacteria;Rickettsiales;Unassigned;Caedibacter	0.000524305	0.000512937	0.000851064	0.000472749	0.00335188	0	7.05219e-05	0.00013795	0	0	7.79484e-05	0.000635728	0.00254061	0.00164994	0.000252186	0	0.000386488	0.000561482	0.000783643	0.000146929	0	0	0
Bacteria;Proteobacteria;Alphaproteobacteria;Rickettsiales;Unassigned;Captivus	7.49008e-05	0	0	0	0	0	0	0	0	0	7.79484e-05	7.9466e-05	0.000230965	0.000137495	0.000252186	0.000349192	0.000618381	8.02118e-05	0.000142481	0.000367323	0	0	0
Bacteria;Proteobacteria;Alphaproteobacteria;Rickettsiales;Unassigned;Hepatincola	0	0	0	0	0	0	0	0	0	0	0	0.000238398	0	0.000206242	0.000252186	0.000698385	7.72977e-05	0	7.12403e-05	0.000146929	0	0	0
Bacteria;Proteobacteria;Alphaproteobacteria;Rickettsiales;Unassigned;Midichloria	0	0	0	0	0	0	0	0	7.89391e-05	0	0	0.000635728	0.000615906	0.000412485	0.00168124	0.00148407	0.00108217	0.00104275	0.000783643	0.000734646	0	0	0
Bacteria;Proteobacteria;Alphaproteobacteria;Rickettsiales;Unassigned;Odyssella	0	0	0	0	0	0	0	0	0	0	0	7.9466e-05	0.000307953	6.87474e-05	0.000252186	8.72981e-05	0.000309191	0.00144381	0.000712403	0.00374669	0	0	0
Bacteria;Proteobacteria;Alphaproteobacteria;Rickettsiales;Unassigned;Other	0	0	0	0	0.000758917	0	0	0	0	0	0	0	0	0	8.40619e-05	0	0	0	0	0	0	0	0
Bacteria;Proteobacteria;Alphaproteobacteria;Sneathiellales;Sneathiellaceae;Sneathiella	0	0	0	0	0	0	0	0	0	0	0	0.000238398	0.00123181	0.00199368	0.000420309	0.000436491	0.000154595	8.02118e-05	0.000284961	0.000514252	0	0	0
Bacteria;Proteobacteria;Alphaproteobacteria;Sphingomonadales;Erythrobacteraceae;Altererythrobacter	7.49008e-05	0	0	0	0	0	0	0	0	0.000136612	0	0	0	0.000412485	0	0	7.72977e-05	0	0.000213721	0.000146929	0	0	0
Bacteria;Proteobacteria;Alphaproteobacteria;Sphingomonadales;Erythrobacteraceae;Erythrobacter	0.000149802	0.000113986	0.000182371	0.000270143	0	0.000127861	0	0	0.000552573	0	0.000311794	0.000556262	0.000615906	0.000893716	0.000840619	0.00218245	0.00193244	0.00617631	0.0129657	0.0045548	0	0	0
Bacteria;Proteobacteria;Alphaproteobacteria;Sphingomonadales;Erythrobacteraceae;Other	7.49008e-05	0.000626924	0.000790274	0.000405214	0	0.000447513	0.000352609	0.00041385	0.000236817	0	0	0.000715194	0.000692894	0.00103121	0.000336247	0.000261894	0.000541084	0.000240635	0.000213721	0.000367323	0	0	0
Bacteria;Proteobacteria;Alphaproteobacteria;Sphingomonadales;Erythrobacteraceae;Porphyrobacter	0	0	0	0	0	0	0	0	0	0	0	0	0	0	0	0	0	0	0	7.34646e-05	0	0	0
Bacteria;Proteobacteria;Alphaproteobacteria;Sphingomonadales;Other;Other	0.000299603	0.000398951	6.07903e-05	6.75356e-05	0	0	0	0	0	0.000136612	0	0.000317864	0.000538918	0.000481232	0.000168124	0.000785683	0.000231893	0.000240635	0.000142481	0.000440788	0	0	0
Bacteria;Proteobacteria;Alphaproteobacteria;Sphingomonadales;Sphingomonadaceae;Novosphingobium	0.000149802	0.000113986	0	0	0	0	0	0	0	0	7.79484e-05	7.9466e-05	0.000153976	0.000206242	0.000168124	0	0.000231893	0	0.000142481	0	0	0	0
Bacteria;Proteobacteria;Alphaproteobacteria;Sphingomonadales;Sphingomonadaceae;Other	7.49008e-05	0.000170979	0	6.75356e-05	0	0	0.000352609	0.0002759	7.89391e-05	0	7.79484e-05	7.9466e-05	0	0	8.40619e-05	0	0	8.02118e-05	0.000213721	7.34646e-05	0	0	0
Bacteria;Proteobacteria;Alphaproteobacteria;Sphingomonadales;Sphingomonadaceae;Sandarakinorhabdus	0	0	0	0	0	0	0	0	7.89391e-05	0	0.000389742	0	0	0	0	0	0	0	0	0	0	0	0
Bacteria;Proteobacteria;Alphaproteobacteria;Sphingomonadales;Sphingomonadaceae;Sphingobium	0.000149802	5.6993e-05	0.000486322	0.000202607	0	0.000127861	0	0.000344875	0	0.000273224	0	0	0	6.87474e-05	0	0	0	0	7.12403e-05	0	0	0	0
Bacteria;Proteobacteria;Alphaproteobacteria;Sphingomonadales;Sphingomonadaceae;Sphingomonas	0.000449405	0.000968882	0.000425532	0	0	0.000127861	7.05219e-05	0.000206925	0.000710452	0.000956284	0.00249435	0.000238398	0	6.87474e-05	0.000420309	0.000261894	0.000154595	8.02118e-05	0.000356201	0.000146929	0	0	0
Bacteria;Proteobacteria;Alphaproteobacteria;Sphingomonadales;Sphingomonadaceae;Sphingopyxis	0.000224702	0.000170979	6.07903e-05	6.75356e-05	0	0	0.000141044	0.00013795	7.89391e-05	0	0	0.000556262	0.000307953	0.000343737	0.000420309	0.000523789	0.000386488	0.00104275	0.00121108	0.00080811	0	0	0
Bacteria;Proteobacteria;Betaproteobacteria;Burkholderiales;Alcaligenaceae;Achromobacter	0	0	0	0	0	0	0	0	0.000236817	0.000136612	0.000233845	0	0	0	0	0	0	8.02118e-05	0	0	0	0	0
Bacteria;Proteobacteria;Betaproteobacteria;Burkholderiales;Alcaligenaceae;Bordetella	0	0	0	0	0	0	0	0	0	0	0	7.9466e-05	0	0	0	8.72981e-05	7.72977e-05	0	7.12403e-05	7.34646e-05	0	0	0
Bacteria;Proteobacteria;Betaproteobacteria;Burkholderiales;Alcaligenaceae;Derxia	0	0	0	0	0	0	0	0	0	0	0.000155897	0	0	0	0	0	0	0	0	0	0	0	0
Bacteria;Proteobacteria;Betaproteobacteria;Burkholderiales;Alcaligenaceae;Other	7.49008e-05	0	0	0	0.00170756	0	0	0	0	0	0	0	0	0	0	0	0	8.02118e-05	0	0	0	0	0
Bacteria;Proteobacteria;Betaproteobacteria;Burkholderiales;Alcaligenaceae;Pusillimonas	0	0	0	0	0	0	0	0	0.000157878	0.000136612	0.000311794	0	0	0	0	0	0	0	0	0	0	0	0
Bacteria;Proteobacteria;Betaproteobacteria;Burkholderiales;Burkholderiaceae;Burkholderia	0	0	0	0	0	0	0	0	0.000157878	0.00068306	0.000857432	0	0	0	0.00117687	0.000611087	0.000463786	0	0	0	0	0	0
Bacteria;Proteobacteria;Betaproteobacteria;Burkholderiales;Burkholderiaceae;Limnobacter	0.000374504	0.000398951	0.000121581	6.75356e-05	0	0.000191791	0	0	0	0.000136612	0	0.000158932	0.000153976	6.87474e-05	0	0	0.000231893	0.00160424	0.0104723	0.00301205	0	0	0
Bacteria;Proteobacteria;Betaproteobacteria;Burkholderiales;Burkholderiaceae;Polynucleobacter	0	0	0	0	0	0	7.05219e-05	0	0	0	7.79484e-05	0.000317864	0	0	0	0	0	0	0	0	0	0	0
Bacteria;Proteobacteria;Betaproteobacteria;Burkholderiales;Burkholderiaceae;Ralstonia	0	0	0	0	0.00923349	6.39304e-05	0.00126939	0.00013795	0.000394695	0.000546448	0.000233845	0	0	0	0.00437122	0.00305543	0.00425137	0.000481271	0	0.000146929	0.000265217	0	0
Bacteria;Proteobacteria;Betaproteobacteria;Burkholderiales;Comamonadaceae;Aquabacterium	0	5.6993e-05	0	0	0.000126486	0	0.000987306	0.000344875	0	0	0	0	0	0	8.40619e-05	0	0	0	0	0.000293858	0	0	0
Bacteria;Proteobacteria;Betaproteobacteria;Burkholderiales;Comamonadaceae;Brachymonas	7.49008e-05	0	0	0	0	0	0	0	0	0	0	0	0	0	0	0	0	0	0	0	0	0	0
Bacteria;Proteobacteria;Betaproteobacteria;Burkholderiales;Comamonadaceae;Comamonas	0	0	0	0	0	0	0	0	0	0	0	0	0	0	0	0	0	0	7.12403e-05	0	0	0	0
Bacteria;Proteobacteria;Betaproteobacteria;Burkholderiales;Comamonadaceae;Curvibacter	0	0	0	0	0	0	0	0	0.00189454	0.00273224	0.0022605	0	0	0	0	0	7.72977e-05	0	0	7.34646e-05	0	0	0
Bacteria;Proteobacteria;Betaproteobacteria;Burkholderiales;Comamonadaceae;Delftia	0	0	0	0	0	0	0	0	0.000157878	0	0.000155897	0	0	0.000137495	0	0	0	0	0.000142481	0	0	0	0
Bacteria;Proteobacteria;Betaproteobacteria;Burkholderiales;Comamonadaceae;Hydrogenophaga	0	0	0	0	0	0	0	0	0	0	0	0	0	0	0	0	0	0	0.000142481	0	0	0	0
Bacteria;Proteobacteria;Betaproteobacteria;Burkholderiales;Comamonadaceae;Lampropedia	0	0	0	0	0	0	0	0	0	0	7.79484e-05	0	0	0	0	0	0	0	0	0	0	0	0
Bacteria;Proteobacteria;Betaproteobacteria;Burkholderiales;Comamonadaceae;Methylibium	0	5.6993e-05	0	0	0	0	0	6.8975e-05	0	0	0	0	0	0	0	0	0	0	0	0	0	0	0
Bacteria;Proteobacteria;Betaproteobacteria;Burkholderiales;Comamonadaceae;Other	0	0	0	0	0	0	0	6.8975e-05	7.89391e-05	0.0010929	0.000701536	7.9466e-05	0	6.87474e-05	0.000168124	8.72981e-05	7.72977e-05	0	0.000213721	0	0.000132608	0	0
Bacteria;Proteobacteria;Betaproteobacteria;Burkholderiales;Comamonadaceae;Pelomonas	7.49008e-05	0	0	0	0	0	0	0	0	0	0	0	0	0	0	0	0	0	0	0	6.63042e-05	0	0
Bacteria;Proteobacteria;Betaproteobacteria;Burkholderiales;Comamonadaceae;Polaromonas	0	0	0	0	0	0	0	0	0	0	7.79484e-05	0	0	0	0	0	0	0	0	0	0	0	0
Bacteria;Proteobacteria;Betaproteobacteria;Burkholderiales;Comamonadaceae;Rhodoferax	7.49008e-05	0	0	0	0	0	7.05219e-05	0	7.89391e-05	0	0.000233845	7.9466e-05	0	0	0	0	0	0.000481271	0.000641163	7.34646e-05	0	0	0
Bacteria;Proteobacteria;Betaproteobacteria;Burkholderiales;Oxalobacteraceae;Janthinobacterium	0	0	0	0	0	0	0	0	0.0014209	0.0023224	0.00179281	0	0	0	0	0	0	0	0	0	0	0	0
Bacteria;Proteobacteria;Betaproteobacteria;Burkholderiales;Oxalobacteraceae;Massilia	0	0	0	0	0	0	0	0	0.00102621	0.000819672	0.000623587	7.9466e-05	0	0	0	0	0	0	0	0	0	0	0
Bacteria;Proteobacteria;Betaproteobacteria;Burkholderiales;Oxalobacteraceae;Other	0	0	6.07903e-05	0	0	0	0	0	0.0082886	0.0184426	0.0156676	7.9466e-05	0	0	8.40619e-05	0	7.72977e-05	0	0	0.000146929	0	0	0
Bacteria;Proteobacteria;Betaproteobacteria;Burkholderiales;Oxalobacteraceae;Oxalobacter	0	0	0	0	0	0	0	0	0	0	0	0	7.69882e-05	0	0	0	0	0	0	0.000146929	0	0	0
Bacteria;Proteobacteria;Betaproteobacteria;Burkholderiales;Oxalobacteraceae;Undibacterium	0	5.6993e-05	0	0	0.000189729	0	0	0	7.89391e-05	0	0	0	0	6.87474e-05	0.00336247	0.00218245	0.00401948	0	0	0	0	0	0
Bacteria;Proteobacteria;Betaproteobacteria;Hydrogenophilales;Hydrogenophilaceae;Tepidiphilus	0	5.6993e-05	0	0	0	0	0	0	0	0	0	0	0	0	0	0	0	0	0	0	0	0	0
Bacteria;Proteobacteria;Betaproteobacteria;Hydrogenophilales;Hydrogenophilaceae;Thiobacillus	0.000149802	0.000284965	6.07903e-05	0.000202607	0	0	0	0	0	0	0	0	0	0	8.40619e-05	0	0	0.000160424	0	0	0	0	0
Bacteria;Proteobacteria;Betaproteobacteria;Methylophilales;Methylophilaceae;Methylophilus	0	0	0	0	0	0	0	0	0	0	0.000155897	0	7.69882e-05	6.87474e-05	0.000336247	0	0.000309191	0	0	0.000367323	0	0	0
Bacteria;Proteobacteria;Betaproteobacteria;Methylophilales;Methylophilaceae;Methylotenera	0	0	0	0	0	0	0	0	0	0	7.79484e-05	0	0	0	0	8.72981e-05	0	0	0	0	0	0	0
Bacteria;Proteobacteria;Betaproteobacteria;Methylophilales;Methylophilaceae;Other	0	0	0	0	0	0	0	0	0	0	7.79484e-05	0.000715194	0.00192471	0.000687474	0.00378278	0.00419031	0.00633841	0.00200529	0.00135357	0.00235087	0	0	0
Bacteria;Proteobacteria;Betaproteobacteria;Neisseriales;Neisseriaceae;Aquitalea	0	0	0	0	0	0	0	0	0	0	0	7.9466e-05	0	0	0	0	0	0	0	0	0	0	0
Bacteria;Proteobacteria;Betaproteobacteria;Neisseriales;Neisseriaceae;Bergeriella	0	0	0	0	0	0	0	0	0	0	0	0	0	0	0	8.72981e-05	0	0	0	0	0	0	0
Bacteria;Proteobacteria;Betaproteobacteria;Neisseriales;Neisseriaceae;Conchiformibius	0	0	0	0	0	0	0	0	7.89391e-05	0.000273224	0	0	0	0	0	0	0	0	0	0	0	0	0
Bacteria;Proteobacteria;Betaproteobacteria;Neisseriales;Neisseriaceae;Deefgea	0	0	0	0	0	0	0	0	0	0	0	0	0	0.000137495	0	0	0	8.02118e-05	0	7.34646e-05	0	0	0
Bacteria;Proteobacteria;Betaproteobacteria;Neisseriales;Neisseriaceae;Neisseria	0	0	0	0	0	0	0	0	0.000236817	0.000409836	0.000311794	7.9466e-05	0	0	0	0	0	0	0	0	0	0	0
Bacteria;Proteobacteria;Betaproteobacteria;Neisseriales;Neisseriaceae;Other	0	0	0	0	0	0	7.05219e-05	0	0.000157878	0.000273224	7.79484e-05	0	0	0	0.000420309	0	0.000309191	0.000160424	0	0	0	0	0
Bacteria;Proteobacteria;Betaproteobacteria;Neisseriales;Neisseriaceae;Vogesella	0	0	0	0	0	0	0	0	0	0	0	0.000158932	0	0.000137495	0	0	0	0	0	0	0	0	0
Bacteria;Proteobacteria;Betaproteobacteria;Nitrosomonadales;Gallionellaceae;Gallionella	7.49008e-05	0	0	0	0	0	0	0	0	0	0	0	0	0	0	0	0	0	0	0	0	0	0
Bacteria;Proteobacteria;Betaproteobacteria;Nitrosomonadales;Gallionellaceae;Other	0	5.6993e-05	0	0	0	0	0	0	0	0	0	0	0	0	0	0	0	0	0	0	0	0	0
Bacteria;Proteobacteria;Betaproteobacteria;Nitrosomonadales;Nitrosomonadaceae;Nitrosomonas	7.49008e-05	0	0	0	0	0	0	0	7.89391e-05	0	0	0.000556262	0.000461929	0.000549979	0.00268998	0.00200786	0.00146866	0.00144381	0.000712403	0.00154276	0	0	0
Bacteria;Proteobacteria;Betaproteobacteria;Nitrosomonadales;Nitrosomonadaceae;Other	7.49008e-05	5.6993e-05	0	0	0	0	0	0	0	0	0	0	0	0	0	8.72981e-05	0	8.02118e-05	0	0	0	0	0
Bacteria;Proteobacteria;Betaproteobacteria;Other;Other;Other	0.000674107	0.000398951	0.000182371	0.000202607	0.000316216	0	0	0	0	0	0	0	0	0	0	0	0	0	7.12403e-05	0	0	0.000429231	0.000114012
Bacteria;Proteobacteria;Betaproteobacteria;Rhodocyclales;Rhodocyclaceae;Denitromonas	0	0	0	0	0	0	0	0	0	0	0	0	0	0	0	0	0	0	0	7.34646e-05	0	0	0
Bacteria;Proteobacteria;Betaproteobacteria;Rhodocyclales;Rhodocyclaceae;Other	0	0	0	0	0	0	0	0	0.000552573	0.00177596	0.00109128	0	0	0	0	0	0	0	0	0	0	0	0
Bacteria;Proteobacteria;Betaproteobacteria;Rhodocyclales;Rhodocyclaceae;Thauera	7.49008e-05	0	0	0	0	0	0	0	0	0	0	0	0	0	0	0	0	0	0	0	0	0	0
Bacteria;Proteobacteria;Deltaproteobacteria;Bdellovibrionales;Bacteriovoraceae;Bacteriovorax	0	0	0	0	0	0	0	0	0	0	0	0.00190718	0.00246362	0.00164994	0.00630464	0.00244435	0.00626111	0.00513355	0.00263589	0.00433441	0	0	0.000114012
Bacteria;Proteobacteria;Deltaproteobacteria;Bdellovibrionales;Bacteriovoraceae;Other	7.49008e-05	0.000227972	0.000121581	0	0	0	0	6.8975e-05	0	0	0	0.00174825	0.00246362	0.00164994	0.00537996	0.00253165	0.00456056	0.00312826	0.00227969	0.00367323	0	0	0
Bacteria;Proteobacteria;Deltaproteobacteria;Bdellovibrionales;Bacteriovoraceae;Peredibacter	0.000149802	0.000341958	0.000486322	0.000270143	6.32431e-05	0.000127861	0.000141044	6.8975e-05	7.89391e-05	0.000273224	0	0.00588048	0.00600508	0.00426234	0.0121049	0.00811873	0.0100487	0.0114703	0.00612667	0.00991772	0	0	0
Bacteria;Proteobacteria;Deltaproteobacteria;Bdellovibrionales;Bdellovibrionaceae;Bdellovibrio	0.00404464	0.0041035	0.00790274	0.00601067	0.0027827	0.00191791	0.00126939	0.00158643	0.000631512	0.000546448	0.000701536	0.00874126	0.00816075	0.00673725	0.0120208	0.0141423	0.012986	0.0139568	0.00669659	0.0154276	0	0	0
Bacteria;Proteobacteria;Deltaproteobacteria;Bdellovibrionales;Bdellovibrionaceae;Other	0.000374504	0.000398951	0.000425532	0.000135071	0	0.000127861	0.000211566	0.0002759	0.000710452	0	7.79484e-05	0.000476796	0.00084687	0.00219992	0.00100874	0.000785683	0.00131406	0.000721906	0.00135357	0.00146929	0	0	0
Bacteria;Proteobacteria;Deltaproteobacteria;Desulfarculales;Desulfarculaceae;Other	0	0	0	6.75356e-05	0	6.39304e-05	0	0	0	0	0	0	7.69882e-05	0.000137495	8.40619e-05	8.72981e-05	7.72977e-05	0	0.000356201	0	0	0	0
Bacteria;Proteobacteria;Deltaproteobacteria;Desulfobacterales;Desulfobacteraceae;Desulfobacula	0	0	0	0	0	0	0	0	0	0	0	0	0	6.87474e-05	0	0	0	0	0	0	0	0	0
Bacteria;Proteobacteria;Deltaproteobacteria;Desulfobacterales;Desulfobacteraceae;Desulfococcus	0	0	0	0	0	0	0	0	0	0	0	0	0	0	0	0	0	0	0	7.34646e-05	0	0	0
Bacteria;Proteobacteria;Deltaproteobacteria;Desulfobacterales;Desulfobacteraceae;Desulfofaba	0	0	0	0	0	0	0	0	0	0	0	0	7.69882e-05	0	0	0	0	0	0	0	0	0	0
Bacteria;Proteobacteria;Deltaproteobacteria;Desulfobacterales;Desulfobacteraceae;Desulfofrigus	0	0	0	0	0	0	0	0	0	0	0	0	7.69882e-05	0	0.000252186	0	7.72977e-05	0	0	0	0	0	0
Bacteria;Proteobacteria;Deltaproteobacteria;Desulfobacterales;Desulfobacteraceae;Desulfonema	0	0	6.07903e-05	0	0	0	0	0	0	0	0	0.000158932	0	0	0	0	7.72977e-05	0	0	0	0	0	0
Bacteria;Proteobacteria;Deltaproteobacteria;Desulfobacterales;Desulfobacteraceae;Desulfosarcina	0	0	0	0	0	0	0	0	0	0	0	7.9466e-05	0.000153976	0.000618727	0.000672495	0.000436491	0.000927572	0.00144381	0.00505806	0.00235087	0	0	0
Bacteria;Proteobacteria;Deltaproteobacteria;Desulfobacterales;Desulfobacteraceae;Desulfospira	0	0	0	0	0	0	0	0	0	0	0	7.9466e-05	0	0	0	0	0	0	0	0	0	0	0
Bacteria;Proteobacteria;Deltaproteobacteria;Desulfobacterales;Desulfobacteraceae;Other	0	0	0	0	0	0	0	0	7.89391e-05	0	0	0.000238398	0.000153976	0.000206242	0.000588433	0.000436491	7.72977e-05	0	0.000356201	7.34646e-05	0	0	0
Bacteria;Proteobacteria;Deltaproteobacteria;Desulfobacterales;Desulfobulbaceae;Desulfobulbus	0	0	0	0	0	0	0	0	0	0	0	7.9466e-05	0	6.87474e-05	0	0	0.000154595	0	0	7.34646e-05	0	0	0
Bacteria;Proteobacteria;Deltaproteobacteria;Desulfobacterales;Desulfobulbaceae;Desulfocapsa	0	0	0	0	0	0	0	0	0	0	0	0	0	6.87474e-05	0	0	7.72977e-05	0	0	0	0	0	0
Bacteria;Proteobacteria;Deltaproteobacteria;Desulfobacterales;Desulfobulbaceae;Desulfopila	7.49008e-05	0	0	0	0	0	0	0	0	0	0	0	0	0	0	0	0	0	0	0	0	0	0
Bacteria;Proteobacteria;Deltaproteobacteria;Desulfobacterales;Desulfobulbaceae;Other	0	0	0	6.75356e-05	0	0	0	0	0	0	0	0	0	0	0	0	7.72977e-05	0	0	0	0	0	0
Bacteria;Proteobacteria;Deltaproteobacteria;Desulfobacterales;Nitrospinaceae;Nitrospina	0	5.6993e-05	0	0	0	0	0	0	0	0	0	0.00079466	0.000538918	0.000481232	0.0017653	0.00165866	0.00115947	0.000802118	0.000641163	0.00183661	0	0	0
Bacteria;Proteobacteria;Deltaproteobacteria;Desulfobacterales;Nitrospinaceae;Nitrospinaceae	7.49008e-05	5.6993e-05	0.000182371	0.000270143	0.000126486	0	0	0	0	0	0	0	0	0	0.000336247	0.000174596	0	0.000160424	0	7.34646e-05	0	0	0
Bacteria;Proteobacteria;Deltaproteobacteria;Desulfobacterales;Other;Other	0	0	0	0	0	0	0	0	0	0	0	0.000158932	0	6.87474e-05	0.000252186	8.72981e-05	7.72977e-05	0	0.000142481	0.000293858	0	0	0
Bacteria;Proteobacteria;Deltaproteobacteria;Desulfovibrionales;Desulfohalobiaceae;Desulfovermiculus	0	0	0	0	0	0	0	0	0	0	0	0	0	0	0	0	0	0	0	0	0	0	0.000114012
Bacteria;Proteobacteria;Deltaproteobacteria;Desulfovibrionales;Desulfomicrobiaceae;Desulfomicrobium	7.49008e-05	0	0	0	0	0	0	0	0	0	0	0	0	0	0	8.72981e-05	0	0	0	0	0	0	0
Bacteria;Proteobacteria;Deltaproteobacteria;Desulfovibrionales;Desulfovibrionaceae;Desulfovibrio	0	0	0	0	0	0.000127861	0	0.000344875	0	0	0.000155897	0.000238398	0.000307953	0.000343737	8.40619e-05	0.000611087	7.72977e-05	0.000882329	0.000213721	0.000440788	0.147925	0.219337	0.104891
Bacteria;Proteobacteria;Deltaproteobacteria;Desulfurellales;Desulfurellaceae;Other	0	0	0	0	0	0	0	0	0	0	0	7.9466e-05	0	6.87474e-05	0	0	0	0	0	0	0	0	0
Bacteria;Proteobacteria;Deltaproteobacteria;Desulfuromonadales;Desulfuromonadaceae;Desulfuromusa	0	0	0	0	0	0	0	0	0	0	0	0	0	0	0	0	0	8.02118e-05	0	7.34646e-05	0	0	0
Bacteria;Proteobacteria;Deltaproteobacteria;Desulfuromonadales;Desulfuromonadaceae;Other	0	0	0	0	0	0	0	0	0	0	0	0	0	0	0	0	0	0	0	7.34646e-05	0	0	0
Bacteria;Proteobacteria;Deltaproteobacteria;Desulfuromonadales;Desulfuromonadaceae;Pelobacter	0	0	0	0	0	0	0	0	0	0	0	0	0	0	0	0	7.72977e-05	0	0	7.34646e-05	0	0	0
Bacteria;Proteobacteria;Deltaproteobacteria;Desulfuromonadales;Geobacteraceae;Geobacter	0	0	0	0	0	0	0	0	0	0	0	0.000635728	0.00100085	0.00109996	0.000588433	0.000785683	0.000850274	0.000802118	0.000427442	0.000661181	0	0	0
Bacteria;Proteobacteria;Deltaproteobacteria;Desulfuromonadales;Other;Other	0.000149802	0.000170979	0.000243161	0.000405214	0	0.000127861	7.05219e-05	0.000482825	7.89391e-05	0.000546448	0.000155897	0.00270184	0.00346447	0.00735597	0.00226967	0.00279354	0.00185514	0.00489292	0.00869132	0.00462827	0	0	0
Bacteria;Proteobacteria;Deltaproteobacteria;Myxococcales;Cystobacteraceae;Anaeromyxobacter	0	0	0	0	0	0	0	0	0	0	0	0	0	0	0	0	0	0	7.12403e-05	0.000146929	0	0	0
Bacteria;Proteobacteria;Deltaproteobacteria;Myxococcales;Cystobacteraceae;Other	0	0	0	0	0	0	0	0	0	0.000136612	0	0.000317864	0.000153976	6.87474e-05	0.000168124	0.000349192	0.000231893	0.000481271	7.12403e-05	7.34646e-05	0	0	0
Bacteria;Proteobacteria;Deltaproteobacteria;Myxococcales;Haliangiaceae;Haliangium	0.00097371	0.00216574	0.000911854	0.000742892	0	0.000575374	0.000564175	0.000344875	7.89391e-05	0	0	0.000635728	0.00123181	0.0014437	0.000756557	0.00122217	0.00115947	0.00160424	0.000498682	0.00154276	0	0	0
Bacteria;Proteobacteria;Deltaproteobacteria;Myxococcales;Nannocystaceae;Enhygromyxa	0	0	6.07903e-05	0	0	0	0	0	0	0	0	0.00079466	0.00115482	0.000962464	0.0017653	0.000960279	0.00131406	0.000882329	0.000427442	0.0010285	0	0	0
Bacteria;Proteobacteria;Deltaproteobacteria;Myxococcales;Nannocystaceae;Nannocystis	0.000299603	0.000626924	0.000121581	6.75356e-05	0	0.000575374	0.000352609	0.000206925	7.89391e-05	0.000273224	0	0.000238398	0.000307953	0.000618727	0.000504371	0.000611087	0.000231893	0.000320847	0.000498682	0.0010285	0	0	0
Bacteria;Proteobacteria;Deltaproteobacteria;Myxococcales;Nannocystaceae;Other	0.000149802	0	0.000182371	0.000135071	0	0	0	0	0	0	0	0.00174825	0.00215567	0.0026124	0.00605245	0.00611087	0.00386488	0.00184487	0.00206597	0.00191008	0	0	0
Bacteria;Proteobacteria;Deltaproteobacteria;Myxococcales;Nannocystaceae;Plesiocystis	0	0	6.07903e-05	0	0	0	0	0	0	0	0	7.9466e-05	0.000615906	0.0014437	0.000840619	0.000523789	0.000386488	0	0.000997364	0.000587717	0	0	0
Bacteria;Proteobacteria;Deltaproteobacteria;Myxococcales;Other;Other	0.00104861	0.00102587	0.000364742	0.000472749	6.32431e-05	0.000191791	7.05219e-05	0.00013795	0.000157878	0	0	0.0251113	0.0292555	0.0217242	0.047495	0.0460934	0.0396537	0.0474051	0.0213721	0.048707	0	0	0
Bacteria;Proteobacteria;Deltaproteobacteria;Myxococcales;Phaselicystidaceae;Phaselicystis	0	0	0	0	0	0	0	0	0	0	0	7.9466e-05	0.000153976	6.87474e-05	0	0.000174596	0	0	0	0	0	0	0
Bacteria;Proteobacteria;Deltaproteobacteria;Myxococcales;Polyangiaceae;Byssovorax	0	0	0	0	0	0	0	0	0	0	0	0	0	0	0	0	0	0	0	0.000146929	0	0	0
Bacteria;Proteobacteria;Deltaproteobacteria;Myxococcales;Polyangiaceae;Other	0	5.6993e-05	0	0	0	6.39304e-05	7.05219e-05	0	0	0	0	0.00111252	0.00107784	0.000687474	0.00277404	0.00235705	0.00270542	0.000882329	0.000926124	0.00154276	0	0	0
Bacteria;Proteobacteria;Deltaproteobacteria;Myxococcales;Polyangiaceae;Sorangium	0	0	0	0	0	0	0	0	0	0	0	0	0	6.87474e-05	0	0	7.72977e-05	0	0	0	0	0	0
Bacteria;Proteobacteria;Deltaproteobacteria;Other;Other;Other	0.00314583	0.00404651	0.00176292	0.00121564	0.00107513	0.000383583	0.000423131	0.00013795	7.89391e-05	0	7.79484e-05	0.0102511	0.0113943	0.00866218	0.013618	0.0151026	0.0153822	0.00842223	0.00577046	0.0119747	0	0	0
Bacteria;Proteobacteria;Deltaproteobacteria;SAR324;Other;Other	0	5.6993e-05	0	0.000135071	0	6.39304e-05	0.000352609	0.000206925	0	0	0	0.00524476	0.00485026	0.00329988	0.00243779	0.00384112	0.00231893	0.00248656	0.00178101	0.00396709	0	0	0
Bacteria;Proteobacteria;Deltaproteobacteria;Syntrophobacterales;Syntrophaceae;Desulfomonile	0	5.6993e-05	0	0	0	0	0	0	0	0	0	0	0	0	0	0	0	0	7.12403e-05	0	0	0	0
Bacteria;Proteobacteria;Deltaproteobacteria;Syntrophobacterales;Syntrophaceae;Other	7.49008e-05	0	6.07903e-05	6.75356e-05	0	6.39304e-05	0	0	0	0	0	0.000317864	0.000461929	0.000549979	0.00117687	0.000785683	0.000850274	0.000882329	0.000213721	0.000440788	0	0	0
Bacteria;Proteobacteria;Deltaproteobacteria;Syntrophobacterales;Syntrophaceae;Smithella	0	0	0	0	0	0	0	0	0	0	0	0	0	0	8.40619e-05	0	0	8.02118e-05	0.000142481	0	0	0	0
Bacteria;Proteobacteria;Deltaproteobacteria;Syntrophobacterales;Syntrophaceae;Syntrophus	0.000149802	0.000113986	6.07903e-05	6.75356e-05	0.000569188	0	0	0	0	0	0	7.9466e-05	0.000307953	0.000137495	0.00134499	0.000611087	0.000386488	0.000561482	7.12403e-05	0.000367323	0	0	0
Bacteria;Proteobacteria;Deltaproteobacteria;Syntrophobacterales;Syntrophobacteraceae;Desulfoacinum	0	0	0	0	0	0	0	0	0	0	0	0	0	0	8.40619e-05	0	0	0	0	0	0	0	0
Bacteria;Proteobacteria;Deltaproteobacteria;Syntrophobacterales;Syntrophobacteraceae;Other	0	0	0	0	0	0	0	0	0	0	0	7.9466e-05	0	0.000137495	0.000336247	0.000174596	0.000309191	0.000160424	0	0.000146929	0	0	0
Bacteria;Proteobacteria;Epsilonproteobacteria;Campylobacterales;Campylobacteraceae;Arcobacter	0	0	0	0	0	0	0	0.00013795	0	0.000136612	0	0.00039733	0.000153976	0.000549979	0.00218561	0.00157137	0.00108217	0.000802118	0.000783643	0.00154276	0.0422358	0.0378796	0.0364839
Bacteria;Proteobacteria;Epsilonproteobacteria;Campylobacterales;Campylobacteraceae;Campylobacter	0	0	0	0	0	0	0	0	0.000157878	0	7.79484e-05	0	0	0	0	0	0	0	0	0	0	0	0
Bacteria;Proteobacteria;Epsilonproteobacteria;Campylobacterales;Campylobacteraceae;Sulfurospirillum	0	0	0	0	0	0	0	0	0	0	0	0	0	0	0	0	0	0	7.12403e-05	0	0	0	0.000114012
Bacteria;Proteobacteria;Epsilonproteobacteria;Campylobacterales;Helicobacteraceae;Helicobacter	0	0	0	0	0	0	0	0	0	0	0	0	0	0	0	0	7.72977e-05	0	0	0	0	0	0
Bacteria;Proteobacteria;Epsilonproteobacteria;Campylobacterales;Helicobacteraceae;Other	0	0	0	0	0	0	0	0	0	0	0	0	0	0	0	0	0	0	7.12403e-05	0	0	0	0
Bacteria;Proteobacteria;Epsilonproteobacteria;Campylobacterales;Helicobacteraceae;Sulfurimonas	0	0	0	0	0.000442702	0	0	0	0	0	0	0	0	6.87474e-05	0	0	0	0	0	0	0	0	0
Bacteria;Proteobacteria;Gammaproteobacteria;Acidithiobacillales;Acidithiobacillaceae;Acidithiobacillus	0.000449405	5.6993e-05	6.07903e-05	0.000270143	0	6.39304e-05	0	0	0	0	0	0.000317864	0.000230965	0.000618727	0.00100874	0.000785683	0.000309191	0.000320847	0.000356201	0.00117543	0	0	0
Bacteria;Proteobacteria;Gammaproteobacteria;Acidithiobacillales;Other;Other	0	5.6993e-05	0	0	0	0	0	0	0	0	0	7.9466e-05	0	0	0.000168124	0	7.72977e-05	0	0	7.34646e-05	0	0	0
Bacteria;Proteobacteria;Gammaproteobacteria;Aeromonadales;Aeromonadaceae;Aeromonas	0	0	0	0	0	0.000511444	0	6.8975e-05	0.000394695	0.000273224	7.79484e-05	7.9466e-05	0	6.87474e-05	8.40619e-05	8.72981e-05	0	0.000320847	0	0	0	0	0
Bacteria;Proteobacteria;Gammaproteobacteria;Aeromonadales;Aeromonadaceae;Oceanimonas	0	0	0	0	0	0.000255722	0	0	0	0	0.000155897	0	0	0	0	0	0	0	0	0	0	0	0
Bacteria;Proteobacteria;Gammaproteobacteria;Aeromonadales;Aeromonadaceae;Other	0	0	0	0	0	0	0	0	0	0	0	0	0.000153976	0	0	0	7.72977e-05	0	0	0	0	0	0
Bacteria;Proteobacteria;Gammaproteobacteria;Aeromonadales;Aeromonadaceae;Tolumonas	0	0	0	0	0	0	0	0	0	0	0	0	7.69882e-05	0	0	0	0	0	0	0	0	0	0
Bacteria;Proteobacteria;Gammaproteobacteria;Aeromonadales;Aeromonadaceae;Zobellella	0	0	0	0	0	0	0	0	0	0	0	0	0	0	0	0	0.000154595	0	0	0	0	0	0
Bacteria;Proteobacteria;Gammaproteobacteria;Aeromonadales;Succinivibrionaceae;Anaerobiospirillum	0	0	0	0	0	0	0	0	0	0	7.79484e-05	0	0	0	0	0	0	0	0	0	0	0	0
Bacteria;Proteobacteria;Gammaproteobacteria;Alteromonadales;Alteromonadaceae;Aestuariibacter	0	0	0	0	0	0	0	0	0	0	0	0.00127146	0.00138579	0.00192493	0.000588433	0.000785683	0.00115947	0.000481271	0.000926124	0.00080811	0	0	0
Bacteria;Proteobacteria;Gammaproteobacteria;Alteromonadales;Alteromonadaceae;Agarivorans	0	0	0	0	0	0	0	0	0	0	0	0	0	0	0	0	0.000154595	0	0	7.34646e-05	0	0	0
Bacteria;Proteobacteria;Gammaproteobacteria;Alteromonadales;Alteromonadaceae;Aliagarivorans	0	0	0	0	0	0	0	0	0	0	0	7.9466e-05	0	0	8.40619e-05	0	0.000231893	8.02118e-05	0.000142481	0	0	0	0
Bacteria;Proteobacteria;Gammaproteobacteria;Alteromonadales;Alteromonadaceae;Alteromonas	0	0.000113986	0	0	0	0.00172612	0.00204513	0.000758725	0.00134196	0.0010929	0.00132512	0.0111252	0.00762183	0.00783721	0.00142905	0.00183326	0.00270542	0.0119516	0.0125383	0.0083015	0	0	0
Bacteria;Proteobacteria;Gammaproteobacteria;Alteromonadales;Alteromonadaceae;Bowmanella	0	0	0	0	0	0	0	0	0	0	0	0	0	0	0.000168124	0	0	0	0	0	0	0	0
Bacteria;Proteobacteria;Gammaproteobacteria;Alteromonadales;Alteromonadaceae;Congregibacter	0.000224702	0.000911889	0.00273556	0.00168839	0.000948647	0.000447513	7.05219e-05	0.0005518	0.000473634	0	0	0.000238398	0.00146278	0.00116871	0.000588433	0.000698385	0.000695679	0.000561482	0.000427442	0.000587717	0	0	0
Bacteria;Proteobacteria;Gammaproteobacteria;Alteromonadales;Alteromonadaceae;Endobugula	0.00119841	0.000854896	0.00103343	0.000472749	0	0.000383583	7.05219e-05	0.000482825	0.000394695	0	0.000155897	0.00190718	0.00207868	0.00158119	0.00243779	0.00279354	0.00309191	0.00946499	0.0243642	0.010285	0	0	0
Bacteria;Proteobacteria;Gammaproteobacteria;Alteromonadales;Alteromonadaceae;Glaciecola	0	0.000113986	0	6.75356e-05	0	0	0.000141044	0	0.000157878	0	0	0.00158932	0.0120872	0.0182181	0.00151311	0.00209515	0.00231893	0.000962541	0.000356201	0.00161622	0	0	0
Bacteria;Proteobacteria;Gammaproteobacteria;Alteromonadales;Alteromonadaceae;Haliea	0.000299603	0.000113986	6.07903e-05	0.000202607	0	0	0	0	0	0	0	0.00174825	0.00146278	0.00158119	0.00159718	0.00253165	0.00200974	0.00184487	0.00199473	0.00191008	0	0	0
Bacteria;Proteobacteria;Gammaproteobacteria;Alteromonadales;Alteromonadaceae;Marinimicrobium	0	0	0	0	0	0	0	0	0	0	0	0.00039733	0.000461929	0.00103121	0.000252186	0	0.000154595	0	0.000427442	0.000440788	0	0	0
Bacteria;Proteobacteria;Gammaproteobacteria;Alteromonadales;Alteromonadaceae;Marinobacter	0.000149802	5.6993e-05	0	0	0.000632431	0.00172612	0.00112835	0.00427645	0.00307862	0.00122951	0.00670356	0.0148601	0.0138579	0.0126495	0.00243779	0.00549978	0.00548813	0.0221384	0.0350502	0.0112401	0	0	0
Bacteria;Proteobacteria;Gammaproteobacteria;Alteromonadales;Alteromonadaceae;Microbulbifer	0	0	0	6.75356e-05	0	0	0	0	0	0	0	7.9466e-05	0.000230965	0.000137495	0	0.000261894	0.000463786	8.02118e-05	7.12403e-05	0.000220394	0	0	0
Bacteria;Proteobacteria;Gammaproteobacteria;Alteromonadales;Alteromonadaceae;Other	0.00112351	0.00125385	0.000364742	0.00108057	0	0.00134254	0.000846262	0.00103463	0.290654	0.000819672	0.0605659	0.0128735	0.0151667	0.0129933	0.0205952	0.0199913	0.0168509	0.0171653	0.0153167	0.0189539	0	0	0
Bacteria;Proteobacteria;Gammaproteobacteria;Alteromonadales;Alteromonadaceae;SAR92	0	5.6993e-05	0	0	0	6.39304e-05	0	0	0	0	0	0	0	0	8.40619e-05	0	0	0.00128339	0.000356201	0.000293858	0	0	0
Bacteria;Proteobacteria;Gammaproteobacteria;Alteromonadales;Alteromonadaceae;Saccharophagus	0	0	0	0	0	0	0	0	0	0	0	0.000238398	0.000307953	6.87474e-05	8.40619e-05	0	0.000231893	0	0.000284961	0.000146929	0	0	0
Bacteria;Proteobacteria;Gammaproteobacteria;Alteromonadales;Alteromonadaceae;Salinimonas	0	0	0	0	0	0	0	0	0	0	0	0	7.69882e-05	0	0	0	0	0	0.000712403	7.34646e-05	0	0	0
Bacteria;Proteobacteria;Gammaproteobacteria;Alteromonadales;Alteromonadaceae;Teredinibacter	0.000224702	0.000227972	6.07903e-05	0.000202607	0	6.39304e-05	0	0	0	0	0	0.00667514	0.00962353	0.00591228	0.00865837	0.00829332	0.00780707	0.0105077	0.00655411	0.0095504	0	0	0
Bacteria;Proteobacteria;Gammaproteobacteria;Alteromonadales;Alteromonadaceae;Unassigned	0.000524305	0.000455944	0.000547112	0.000472749	0	0.000575374	0	0.0002759	0.000394695	0	0.000233845	0.008185	0.0163215	0.0156057	0.0123571	0.00794413	0.00827085	0.0425122	0.0952483	0.0329121	0	0	0
Bacteria;Proteobacteria;Gammaproteobacteria;Alteromonadales;Colwelliaceae;Colwellia	0	0	0	0	0	0	0	0	0	0	0	0.000158932	7.69882e-05	0.000206242	0	0.000261894	7.72977e-05	0.000240635	0.000712403	0.000440788	0	0	0
Bacteria;Proteobacteria;Gammaproteobacteria;Alteromonadales;Colwelliaceae;Other	0	0	0	0	0	0	0	0	0	0	0	0	0.000153976	6.87474e-05	0	0	0.000386488	0.000401059	0.000142481	0.000293858	0	0	0
Bacteria;Proteobacteria;Gammaproteobacteria;Alteromonadales;Colwelliaceae;Thalassomonas	0	0	0	0	0	0	0	0	0	0.000136612	0.000155897	0.0079466	0.00816075	0.00543105	0.0035306	0.00419031	0.00378759	0.010989	0.00455938	0.00999118	0	0	0
Bacteria;Proteobacteria;Gammaproteobacteria;Alteromonadales;Ferrimonadaceae;Ferrimonas	0	0	0	0	0	0	0	0.0307629	0	0.0034153	0.00989945	0.000238398	0.000153976	0.000206242	0.000252186	0.000174596	0.000231893	0.000160424	0	7.34646e-05	0	0	0
Bacteria;Proteobacteria;Gammaproteobacteria;Alteromonadales;Ferrimonadaceae;Paraferrimonas	0	0	0	0	0	0	0	0	0	0	0	7.9466e-05	0	6.87474e-05	0	0	7.72977e-05	8.02118e-05	7.12403e-05	0.000146929	0	0	0
Bacteria;Proteobacteria;Gammaproteobacteria;Alteromonadales;Idiomarinaceae;Idiomarina	0	0	0	0	0	0	0	0	0.000315756	0	0.000935381	0.00452956	0.00277158	0.00384986	0.000420309	0.000785683	0.00108217	0.0138766	0.0051293	0.00168969	0	0	0
Bacteria;Proteobacteria;Gammaproteobacteria;Alteromonadales;Idiomarinaceae;Pseudidiomarina	0	0	0	0	0	0.000511444	0	0.0049662	0.000157878	0.000409836	0.00389742	0.00158932	0.00084687	0.00171869	0	0.000174596	0.000154595	0.000962541	0.000641163	0.000220394	0	0	0
Bacteria;Proteobacteria;Gammaproteobacteria;Alteromonadales;Moritellaceae;Moritella	0	0	0	0	0	0	0	0	0	0	0	0	0	0	0	0.000261894	0.000154595	0.000561482	0.000142481	0	0	0	0
Bacteria;Proteobacteria;Gammaproteobacteria;Alteromonadales;Moritellaceae;Paramoritella	0	0	0	0	0	0	0	0	0	0	0	0	0	0	0	8.72981e-05	7.72977e-05	0	7.12403e-05	0	0	0	0
Bacteria;Proteobacteria;Gammaproteobacteria;Alteromonadales;Other;Other	0	0	0	0	0	0	0	0	0	0	7.79484e-05	0.000158932	7.69882e-05	0.00027499	0	0.000174596	7.72977e-05	8.02118e-05	0.000569922	0.000220394	0	0	0
Bacteria;Proteobacteria;Gammaproteobacteria;Alteromonadales;Pseudoalteromonadaceae;Algicola	0	0	0	0	0	0	0	0	0	0	0	0.00254291	0.00346447	0.0014437	0.0010928	0.00148407	0.00170055	0.00304805	0.00156729	0.00198354	0	0	0
Bacteria;Proteobacteria;Gammaproteobacteria;Alteromonadales;Pseudoalteromonadaceae;Other	0	0	0	0	0	0	0	0	0	0	0	7.9466e-05	7.69882e-05	0.000206242	0.000672495	0.000611087	0.000386488	0	0.000213721	0.000587717	0	0	0
Bacteria;Proteobacteria;Gammaproteobacteria;Alteromonadales;Pseudoalteromonadaceae;Pseudoalteromonas	0.000149802	0.000113986	0.000303951	0.000540285	0	0.00505051	0.0138223	0.0144158	0.00473634	0.00887978	0.00771689	0.0954387	0.0384941	0.0235116	0.00168124	0.00226975	0.00425137	0.0312024	0.0154591	0.0112401	6.63042e-05	0.000107308	0
Bacteria;Proteobacteria;Gammaproteobacteria;Alteromonadales;Psychromonadaceae;Psychromonas	0	0	0	0	0	0	0	0	7.89391e-05	0.000273224	0.000155897	0.000317864	7.69882e-05	6.87474e-05	0	8.72981e-05	0	8.02118e-05	0	0	0	0	0
Bacteria;Proteobacteria;Gammaproteobacteria;Alteromonadales;Shewanellaceae;Shewanella	0	0	6.07903e-05	0	0	0.152027	0.153103	0.166299	0.143195	0.0872951	0.156209	0.00548315	0.00361845	0.00164994	0.00369872	0.00392842	0.00394218	0.00401059	0.00227969	0.0022774	0.00550325	0.00375577	0.0300992
Bacteria;Proteobacteria;Gammaproteobacteria;Cardiobacteriales;Cardiobacteriaceae;Other	0	0	0	0	0	0	0	0	0	0	0	0	0	6.87474e-05	0	0	0	0	0	0	0	0	0
Bacteria;Proteobacteria;Gammaproteobacteria;Cardiobacteriales;Cardiobacteriaceae;Suttonella	0	0	0	0	0	0	0	0	0	0	0	0	0	6.87474e-05	0	0	0	0	0	0	0	0	0
Bacteria;Proteobacteria;Gammaproteobacteria;Chromatiales;Chromatiaceae;Halochromatium	0	0	6.07903e-05	0	0	0	0	0	0	0	0	0	0	0	0	0	0	0	0	0.000146929	0	0	0
Bacteria;Proteobacteria;Gammaproteobacteria;Chromatiales;Chromatiaceae;Nitrosococcus	0.000149802	0.000227972	0.000303951	6.75356e-05	0.00215027	0.000127861	0	0	7.89391e-05	0	0	0.000635728	0.000615906	0.000412485	0.00126093	0.00130947	0.00115947	0.000481271	0.000641163	0.00095504	0	0	0
Bacteria;Proteobacteria;Gammaproteobacteria;Chromatiales;Chromatiaceae;Other	0.000224702	0.000170979	0.000303951	0.000202607	0	0.000895026	7.05219e-05	6.8975e-05	0	0.000136612	0	0	0	0.000206242	0	0	0	0	0	7.34646e-05	0	0	0
Bacteria;Proteobacteria;Gammaproteobacteria;Chromatiales;Chromatiaceae;Rheinheimera	0	0	0	0	0	0	0	0	0.000315756	0	0.000779484	0	7.69882e-05	6.87474e-05	0	0	0	0	0.000783643	0	0	0	0
Bacteria;Proteobacteria;Gammaproteobacteria;Chromatiales;Chromatiaceae;Thiohalocapsa	0	0.000113986	0	0	0	0	0	0	0	0	0	0	0	6.87474e-05	0	0	0	0	7.12403e-05	0	0	0	0
Bacteria;Proteobacteria;Gammaproteobacteria;Chromatiales;Chromatiaceae;Thiorhodovibrio	0	0	0	0	0	0	0	0	0	0	0	0	0	0	0	8.72981e-05	0	0	0	0	0	0	0
Bacteria;Proteobacteria;Gammaproteobacteria;Chromatiales;Ectothiorhodospiraceae;Alkalispirillum	0	0	0	0	0	0	0	0	0	0	0	0	0	0	0	0	0	0.000160424	0	7.34646e-05	0	0	0
Bacteria;Proteobacteria;Gammaproteobacteria;Chromatiales;Ectothiorhodospiraceae;Aquisalimonas	0	0	0	0	0	0	0	0	0	0	0	0	0	0	0	0	0	0	0	7.34646e-05	0	0	0
Bacteria;Proteobacteria;Gammaproteobacteria;Chromatiales;Ectothiorhodospiraceae;Ectothiorhodospira	0	0.000113986	0	0	0	0	0	0	7.89391e-05	0	0	0.00039733	0.000538918	0.000412485	0.000420309	0.000960279	0.000231893	8.02118e-05	0.000213721	0.000881575	0	0	0
Bacteria;Proteobacteria;Gammaproteobacteria;Chromatiales;Ectothiorhodospiraceae;Natronocella	0	5.6993e-05	6.07903e-05	0	0	0	0	0	0	0	0	0	0	0	0	0	0	0	7.12403e-05	0	0	0	0
Bacteria;Proteobacteria;Gammaproteobacteria;Chromatiales;Ectothiorhodospiraceae;Other	0.00194742	0.00153881	0.00133739	0.000540285	0.000948647	0.000703235	0.00105783	0.0005518	0.00086833	0.000409836	0.000779484	0.000158932	0.00223266	0.00192493	0.0010928	0.00157137	0.00162325	0.00200529	0.00292085	0.00191008	0	0	0
Bacteria;Proteobacteria;Gammaproteobacteria;Chromatiales;Ectothiorhodospiraceae;Thioalkalispira	7.49008e-05	5.6993e-05	0	0.000135071	0	0	0	0	0	0	0	0.000317864	0	0.000206242	0.000336247	0.000523789	0.000154595	0.000240635	0	0.000293858	0	0	0
Bacteria;Proteobacteria;Gammaproteobacteria;Chromatiales;Ectothiorhodospiraceae;Thioalkalivibrio	0	5.6993e-05	0	6.75356e-05	0	0	0	0	0	0	0	0	7.69882e-05	6.87474e-05	8.40619e-05	8.72981e-05	0	0	7.12403e-05	7.34646e-05	0	0	0
Bacteria;Proteobacteria;Gammaproteobacteria;Chromatiales;Ectothiorhodospiraceae;Thiorhodospira	0.00322073	0.00376154	0.0024924	0.00148578	0	0.024805	0.00571227	0.0197958	0.0199716	0.00778689	0.0270481	0.000317864	0	6.87474e-05	0	0	0.000154595	0	7.12403e-05	0.000220394	0	0	0
Bacteria;Proteobacteria;Gammaproteobacteria;Chromatiales;Granulosicoccaceae;Granulosicoccus	0	5.6993e-05	0	0	0.00107513	0	0	0	0	0.000273224	0	0.000476796	0.000538918	0.000687474	0.000924681	0.00104758	0.000541084	0.00104275	0.000284961	0.000587717	0	0	0
Bacteria;Proteobacteria;Gammaproteobacteria;Chromatiales;Halothiobacillaceae;Halothiobacillus	0	0	0	0	0	0	0	0	0	0	0	0	0	6.87474e-05	0	0	0	0	7.12403e-05	0	0	0	0
Bacteria;Proteobacteria;Gammaproteobacteria;Chromatiales;Other;Other	0.000599206	0.00074091	0.000790274	0.000607821	0	0.000447513	0	0.000206925	0	0.000273224	0	0.00119199	0.00200169	0.0026124	0.00260592	0.00235705	0.00270542	0.000641694	0.000997364	0.000587717	0	0	0
Bacteria;Proteobacteria;Gammaproteobacteria;Enterobacteriales;Enterobacteriaceae;Arsenophonus	0	0	0	0	0	0	0	0	0	0	0	0.000556262	0.000615906	0.000206242	0.000588433	0.000261894	0	0.000802118	0.000284961	0.00146929	0	0	0
Bacteria;Proteobacteria;Gammaproteobacteria;Enterobacteriales;Enterobacteriaceae;Citrobacter	0	0	0	0	0	0	0	0	0	0	0	0	0	6.87474e-05	0	0	0	0	7.12403e-05	7.34646e-05	0	0	0
Bacteria;Proteobacteria;Gammaproteobacteria;Enterobacteriales;Enterobacteriaceae;Enterobacter	0	0	0	0	0	0	0	0	0	0	0	0	0	0	0	0	0	0	7.12403e-05	7.34646e-05	0	0	0
Bacteria;Proteobacteria;Gammaproteobacteria;Enterobacteriales;Enterobacteriaceae;Morganella	0	0	0	0	0	0	0	0	0	0	0	0	0	0	0	0	0	0	0	7.34646e-05	0	0	0
Bacteria;Proteobacteria;Gammaproteobacteria;Enterobacteriales;Enterobacteriaceae;Other	0	0	0	0	0.00929674	6.39304e-05	0.00126939	0.0008277	7.89391e-05	0.00163934	0.00155897	7.9466e-05	7.69882e-05	0.00027499	0.000336247	0.000174596	7.72977e-05	0.000320847	0.000284961	0.000220394	6.63042e-05	0	0
Bacteria;Proteobacteria;Gammaproteobacteria;Enterobacteriales;Enterobacteriaceae;Pantoea	0	0	0	0	0	0	0	0	0	0	0	7.9466e-05	0	0	0	0	0	0	0	0	0	0	0
Bacteria;Proteobacteria;Gammaproteobacteria;Enterobacteriales;Enterobacteriaceae;Pectobacterium	0	0	0	0	0	0	0	0	0	0	0	0	0	6.87474e-05	0	0	0	0	0	7.34646e-05	0	0	0
Bacteria;Proteobacteria;Gammaproteobacteria;Enterobacteriales;Enterobacteriaceae;Plesiomonas	0	0	0	0	0.000632431	0	0	6.8975e-05	7.89391e-05	0	0.000155897	0	0.000230965	6.87474e-05	0	0	0	8.02118e-05	7.12403e-05	0.000220394	0	0	0
Bacteria;Proteobacteria;Gammaproteobacteria;Enterobacteriales;Enterobacteriaceae;Proteus	0	0	0	0	0	0	0	0	0	0	0	0	0	0	0	0	0	0	7.12403e-05	0	0	0	0
Bacteria;Proteobacteria;Gammaproteobacteria;Enterobacteriales;Enterobacteriaceae;Regiella	0	0	0	0	0	0	0	0	0	0	0	0	0	0.000137495	0	0	0.000309191	0	0	0	0	0	0
Bacteria;Proteobacteria;Gammaproteobacteria;Enterobacteriales;Enterobacteriaceae;Serratia	0	0	0	0	0	0	0	0	0	0	0	0	7.69882e-05	6.87474e-05	0	0	0	0	0	7.34646e-05	0	0	0
Bacteria;Proteobacteria;Gammaproteobacteria;Legionellales;Coxiellaceae;Aquicella	7.49008e-05	5.6993e-05	0.000121581	0	0	0	7.05219e-05	0	0	0	0	0.00143039	0.00215567	0.00226866	0.000924681	0.00183326	0.00139136	0.00120318	0.000712403	0.00146929	0	0	0
Bacteria;Proteobacteria;Gammaproteobacteria;Legionellales;Coxiellaceae;Coxiella	0.00119841	0.00119685	0.000790274	0.000607821	0.00233999	0	0.000141044	0	0.000236817	0.000273224	7.79484e-05	0.00762873	0.00946955	0.00948714	0.0126933	0.0107377	0.0124449	0.00938478	0.00691031	0.0105789	0	0	0
Bacteria;Proteobacteria;Gammaproteobacteria;Legionellales;Coxiellaceae;Other	0	0	0	0.000202607	0.000379459	0	0	0	0.000157878	0	0	0.000556262	0.000461929	0.000618727	0.000420309	0.000960279	0.000618381	0.000320847	0.000284961	0.000881575	0	0	0
Bacteria;Proteobacteria;Gammaproteobacteria;Legionellales;Legionellaceae;Legionella	0.000823908	0.000797903	0.000121581	0.000202607	0	6.39304e-05	0	6.8975e-05	0	0.000546448	0.000155897	0.000953592	0.00123181	0.00116871	0.00210155	0.00157137	0.00177785	0.00168445	0.0010686	0.000514252	0	0	0
Bacteria;Proteobacteria;Gammaproteobacteria;Legionellales;Legionellaceae;Other	0	0.000113986	6.07903e-05	0.000135071	0	0	0	0	0	0	0	0.000715194	0.00153976	0.00151244	0.00100874	0.00157137	0.00115947	0.000882329	0.000997364	0.0012489	0	0	0
Bacteria;Proteobacteria;Gammaproteobacteria;Legionellales;Legionellaceae;Tatlockia	0	0	0	0	0	0	0	0	0	0	0	0	0	0	0	0	0	0.000160424	7.12403e-05	7.34646e-05	0	0	0
Bacteria;Proteobacteria;Gammaproteobacteria;Methylococcales;Crenotrichaceae;Other	0	0	0	0	0	0	0	0	0	0	0	0	0	0	0	0	0	0	0	7.34646e-05	0	0	0
Bacteria;Proteobacteria;Gammaproteobacteria;Methylococcales;Methylococcaceae;Methylobacter	0	0	0	0	0	0	0	0	0	0	0	0	0	0	0	0	0	0	7.12403e-05	0	0	0	0
Bacteria;Proteobacteria;Gammaproteobacteria;Methylococcales;Methylococcaceae;Methylocaldum	0	0	0	0	0	0	0	0	0	0	0	0	7.69882e-05	0	0	0.000174596	0	0	0	7.34646e-05	0	0	0
Bacteria;Proteobacteria;Gammaproteobacteria;Methylococcales;Methylococcaceae;Methylomicrobium	0	0	0	6.75356e-05	0	0	0	0	0	0	0	0	0	0	0	0	0	0	0	0	0	0	0
Bacteria;Proteobacteria;Gammaproteobacteria;Methylococcales;Methylococcaceae;Other	0	0	0	0	0	0	0	0	0	0	0	0	7.69882e-05	0.000137495	0.000336247	0	0	8.02118e-05	0	0.000220394	0	0	0
Bacteria;Proteobacteria;Gammaproteobacteria;Oceanospirillales;Alcanivoracaceae;Alcanivorax	0.00112351	0.00136783	0.00103343	0.00108057	0.00158108	0.0366961	0.0145275	0.0370396	0.0109725	0.00887978	0.0168369	0.00246345	0.00200169	0.0014437	0.00201748	0.00104758	0.000695679	0.00240635	0.00577046	0.00220394	0	0	0
Bacteria;Proteobacteria;Gammaproteobacteria;Oceanospirillales;Alcanivoracaceae;Kangiella	0.00209722	0.00108287	0.000911854	0.000877963	0.00385783	0.0021097	0.00246827	0.00158643	0.000710452	0.00068306	0.000233845	0.00238398	0.00800677	0.00529355	0.00378278	0.00384112	0.00425137	0.00336889	0.0037045	0.00315898	0	0	0
Bacteria;Proteobacteria;Gammaproteobacteria;Oceanospirillales;Hahellaceae;Endozoicomonas	0	0	0	0	0	0.000383583	0.00112835	0.000206925	7.89391e-05	0.000136612	0.000233845	0.00079466	0.000538918	0.000412485	0.000672495	0.000960279	0.000772977	0.000240635	0.000213721	0.000514252	0	0	0.000228024
Bacteria;Proteobacteria;Gammaproteobacteria;Oceanospirillales;Hahellaceae;Hahella	0	0	0	0	0	0	0	0	0	0	0	7.9466e-05	7.69882e-05	0	0.000252186	0.000174596	0	0	7.12403e-05	7.34646e-05	0	0	0
Bacteria;Proteobacteria;Gammaproteobacteria;Oceanospirillales;Hahellaceae;Zooshikella	0	0	0	0	0	0	0	0	0	0	0	0	7.69882e-05	0	0.000756557	0.000611087	0.000927572	0.000802118	0.000142481	0.000293858	0	0	0
Bacteria;Proteobacteria;Gammaproteobacteria;Oceanospirillales;Halomonadaceae;Chromohalobacter	0	0	0	0	0	0	0	0	0	0	7.79484e-05	0	7.69882e-05	6.87474e-05	0.000168124	8.72981e-05	0	0	0.000569922	0.000146929	0	0	0
Bacteria;Proteobacteria;Gammaproteobacteria;Oceanospirillales;Halomonadaceae;Cobetia	0	0	0	0	0	0	0	0	0	0	0	7.9466e-05	0	0	0	0	0	0	0	0	0	0	0
Bacteria;Proteobacteria;Gammaproteobacteria;Oceanospirillales;Halomonadaceae;Halomonas	7.49008e-05	0	0	0	0	0	0	6.8975e-05	0.00205242	0.000409836	0.000779484	0.00580102	0.012857	0.0166369	0.00218561	0.00384112	0.00486975	0.00705863	0.0151742	0.0060241	0	0	0
Bacteria;Proteobacteria;Gammaproteobacteria;Oceanospirillales;Halomonadaceae;Halovibrio	0	0	0	0	0	0	0	0	0	0	0	0	0	6.87474e-05	0.000168124	0.000349192	0.000541084	0.000160424	7.12403e-05	0.000440788	0	0	0
Bacteria;Proteobacteria;Gammaproteobacteria;Oceanospirillales;Halomonadaceae;Other	7.49008e-05	0	0.000243161	6.75356e-05	0	0	0	0	0.000394695	0.000273224	0.000389742	7.9466e-05	0.000153976	0	0.000588433	0.000261894	0.00115947	0.00152402	0.00185225	0.000587717	0	0	0
Bacteria;Proteobacteria;Gammaproteobacteria;Oceanospirillales;Halomonadaceae;Zymobacter	0	0	0	0	0	0	0	0	0	0	0	0	0	6.87474e-05	0	0	0	0	0	0	0	0	0
Bacteria;Proteobacteria;Gammaproteobacteria;Oceanospirillales;Litoricolaceae;Litoricola	0	0	0	0	0	0	0	0	0	0	0	0.00691354	0.00708292	0.00570604	0.0180733	0.0177215	0.0180877	0.0145985	0.00933248	0.0110932	0	0	0
Bacteria;Proteobacteria;Gammaproteobacteria;Oceanospirillales;Oceanospirillaceae;Amphritea	0	0	0	0	0	0	0	0	0	0	0	0.000317864	0.000230965	0.000206242	0.000168124	8.72981e-05	0	0.00104275	0.000712403	0.000514252	0	0	0
Bacteria;Proteobacteria;Gammaproteobacteria;Oceanospirillales;Oceanospirillaceae;Balneatrix	0	0	0	0	0	0	0	0	0	0	0	0	0	0	0	0	0	0	0.000142481	0	0	0	0
Bacteria;Proteobacteria;Gammaproteobacteria;Oceanospirillales;Oceanospirillaceae;Bermanella	0	0	0	0	0	0	0	0	0	0	0	0.00158932	0.000692894	0.000206242	0.000420309	0.000349192	0.000463786	0.00288762	0.00170977	0.00168969	0	0	0
Bacteria;Proteobacteria;Gammaproteobacteria;Oceanospirillales;Oceanospirillaceae;Marinobacterium	0	5.6993e-05	0	0	0	0.000191791	0	0	0	0	0	0.00111252	0.00161675	0.0014437	0.000756557	0	0.000463786	0.000641694	0.000783643	0.000881575	0	0	0
Bacteria;Proteobacteria;Gammaproteobacteria;Oceanospirillales;Oceanospirillaceae;Marinomonas	0	0	0	0	0	6.39304e-05	0	0	0	0	0	0.000715194	0.000769882	0.00027499	0.000168124	0	0.000154595	0	0	0.000514252	0	0	0
Bacteria;Proteobacteria;Gammaproteobacteria;Oceanospirillales;Oceanospirillaceae;Marinospirillum	0	0	0	0	0	0	0	0	0	0	0	0	0	6.87474e-05	0	0	7.72977e-05	0	0.000142481	0	0	0	0
Bacteria;Proteobacteria;Gammaproteobacteria;Oceanospirillales;Oceanospirillaceae;Neptuniibacter	0	0	0	0	0	0	0	0	0	0	0	0.000874126	0.000692894	0.000687474	0.000252186	0.000174596	0	0.0040908	0.000712403	0.00110197	0	0	0
Bacteria;Proteobacteria;Gammaproteobacteria;Oceanospirillales;Oceanospirillaceae;Neptunomonas	0	0	0	0	0	0	0	0	0	0	0	7.9466e-05	0.000538918	0.000206242	0.000840619	0	0.000309191	0.000320847	0.000569922	0.000293858	0	0	0
Bacteria;Proteobacteria;Gammaproteobacteria;Oceanospirillales;Oceanospirillaceae;Nitrincola	0	0	0	0	0	0	0	0	0	0	0	0.000476796	0.000461929	0.000343737	0.000504371	0.000698385	0.000154595	0.000882329	0.000142481	0.000514252	0	0	0
Bacteria;Proteobacteria;Gammaproteobacteria;Oceanospirillales;Oceanospirillaceae;Oceaniserpentilla	0	0	0	0	0	0.000127861	0	0.0002759	0	0	7.79484e-05	0.00206612	0.00184772	0.00164994	0	8.72981e-05	0.000154595	0.00232614	0.000926124	0.00264473	0	0	0
Bacteria;Proteobacteria;Gammaproteobacteria;Oceanospirillales;Oceanospirillaceae;Oceanobacter	7.49008e-05	0	6.07903e-05	0	0	0.0216085	0.0349788	0.0223479	0.0120777	0.0117486	0.00888612	0.000953592	0.000461929	0	0	0	0	0.000240635	0.000427442	0.000440788	0	0	0
Bacteria;Proteobacteria;Gammaproteobacteria;Oceanospirillales;Oceanospirillaceae;Oceanospirillum	0	0	0	6.75356e-05	0	0	0	0	0	0	0	0.00135092	0.00153976	0.000756222	0.000168124	0	0	0.000401059	0.000284961	0.000293858	0	0	0
Bacteria;Proteobacteria;Gammaproteobacteria;Oceanospirillales;Oceanospirillaceae;Oleispira	0	0.000113986	0	6.75356e-05	0	0.00473085	0.000634697	0.0046903	0.00276287	0.000273224	0.00272819	0.00484743	0.00492725	0.000962464	0.000420309	8.72981e-05	0.000309191	0.00168445	0.000427442	0.0010285	0	0	0
Bacteria;Proteobacteria;Gammaproteobacteria;Oceanospirillales;Oceanospirillaceae;Other	0	0	0	6.75356e-05	0	0.00754379	0.00359661	0.0071734	0.00497316	0.00191257	0.00701536	0.00214558	0.00431134	0.00185618	0.00126093	0.000349192	0.000695679	0.00393038	0.00178101	0.00323244	0	0	0
Bacteria;Proteobacteria;Gammaproteobacteria;Oceanospirillales;Oceanospirillaceae;Pseudospirillum	0.00486855	0.00689616	0.0127052	0.0150604	0.0136605	0.0138729	0.00458392	0.0116568	0.00402589	0.0045082	0.00693741	0.00317864	0.00731388	0.00976213	0.00924681	0.00811873	0.00811626	0.00713885	0.00968868	0.0060241	0	0	0
Bacteria;Proteobacteria;Gammaproteobacteria;Oceanospirillales;Oceanospirillaceae;Reinekea	0	0	0	0	0	0	0	0	0	0	0	0.000556262	0.000461929	0.00027499	8.40619e-05	0.000174596	0.000154595	0.000240635	0.000142481	0.000734646	0	0	0
Bacteria;Proteobacteria;Gammaproteobacteria;Oceanospirillales;Oleiphilaceae;Oleiphilus	0	0	0	0	0	0.000255722	0	0	7.89391e-05	0	0	0.00325811	0.00454231	0.00398735	0.00151311	0.00148407	0.00162325	0.00264699	0.00313457	0.00382016	0	0	0
Bacteria;Proteobacteria;Gammaproteobacteria;Oceanospirillales;Other;Other	0.183057	0.192295	0.192097	0.197407	0.211105	0.043217	0.0211566	0.0280728	0.016893	0.00942623	0.0130174	0.00500636	0.0091616	0.00701224	0.00664089	0.00689655	0.00703409	0.00481271	0.00455938	0.00734646	0	0	0.000114012
Bacteria;Proteobacteria;Gammaproteobacteria;Oceanospirillales;Saccharospirillaceae;Saccharospirillum	0	0	0	0	0	0	0	0	0	0	0	0	0	0	0	8.72981e-05	0	0	0	0	0	0	0
Bacteria;Proteobacteria;Gammaproteobacteria;Oceanospirillales;Unassigned;Ruthia	0	0	0	0	0	0	0	0	0	0	0	0	0	0	0	8.72981e-05	0	0	0	0	0	0	0
Bacteria;Proteobacteria;Gammaproteobacteria;Other;Other;Other	0.498315	0.440556	0.450213	0.49328	0.463382	0.161424	0.116855	0.111188	0.103963	0.0617486	0.0669577	0.0328195	0.0320271	0.0299051	0.0341291	0.0338717	0.0335472	0.0240635	0.018665	0.0304878	0	0.000321923	0.00125413
Bacteria;Proteobacteria;Gammaproteobacteria;Pasteurellales;Pasteurellaceae;Haemophilus	0	0	0	0	0	0	0	0	0.000315756	0.00068306	0.000779484	0	0	0	0	0	0	0	0	0	0	0	0
Bacteria;Proteobacteria;Gammaproteobacteria;Pasteurellales;Pasteurellaceae;Pasteurella	0	0	0	0	0	0	0	0	0.000157878	0	0.000389742	0.000238398	0	0	0	0	0	0	0	0	0	0	0
Bacteria;Proteobacteria;Gammaproteobacteria;Pseudomonadales;Moraxellaceae;Acinetobacter	7.49008e-05	0	0	0	0	0.000511444	0.000564175	0.000344875	0.00157878	0.00355191	0.00381947	0.000238398	7.69882e-05	0.00027499	8.40619e-05	0	0.000154595	0.00320847	0.00349077	0.00176315	0	0	0
Bacteria;Proteobacteria;Gammaproteobacteria;Pseudomonadales;Moraxellaceae;Alkanindiges	0	0	0	0	0	0	0	0	0	0.000273224	7.79484e-05	0	0	0	0	0	0	0	0	0	0	0	0
Bacteria;Proteobacteria;Gammaproteobacteria;Pseudomonadales;Moraxellaceae;Enhydrobacter	0	0	0	6.75356e-05	0	0	0	0	7.89391e-05	0	7.79484e-05	0	0	6.87474e-05	0	0	0	0	0	0	0	0	0
Bacteria;Proteobacteria;Gammaproteobacteria;Pseudomonadales;Moraxellaceae;Moraxella	0	0	0	0	0	0	0	0	7.89391e-05	0	7.79484e-05	0	0	0	0	0	0	0	0	0	0	0	0
Bacteria;Proteobacteria;Gammaproteobacteria;Pseudomonadales;Moraxellaceae;Other	0	0	0	0	0	0	0	0	0	0	0	0	7.69882e-05	0	0	0	0	0	0	0	0	0	0
Bacteria;Proteobacteria;Gammaproteobacteria;Pseudomonadales;Moraxellaceae;Perlucidibaca	7.49008e-05	0	0	0	0	0	0	0	7.89391e-05	0	0	0.00452956	0.00469628	0.00295614	0.0010928	0.00122217	0.00224163	0.00104275	0.000783643	0.000881575	0	0	0
Bacteria;Proteobacteria;Gammaproteobacteria;Pseudomonadales;Moraxellaceae;Psychrobacter	0.000823908	0.000284965	0	0.000202607	0	0.000319652	0.000564175	0.000758725	0	0.000136612	0.000233845	0.00222505	0.000384941	0.000549979	0	0	0	0	0	0.000146929	0	0	0
Bacteria;Proteobacteria;Gammaproteobacteria;Pseudomonadales;Pseudomonadaceae;Azomonas	0	0	0	0	0	0	0	0	0	0	0	0	0	6.87474e-05	0	0	0	0	0	0	0	0	0
Bacteria;Proteobacteria;Gammaproteobacteria;Pseudomonadales;Pseudomonadaceae;Azotobacter	0	0	0	0	0	0	0	0	0	0	0	0	0	0	0.000168124	0.000261894	7.72977e-05	0	0	7.34646e-05	0	0	0
Bacteria;Proteobacteria;Gammaproteobacteria;Pseudomonadales;Pseudomonadaceae;Cellvibrio	0	0	0	0	0	0	0	0	0	0	7.79484e-05	0	7.69882e-05	0.000137495	0	0	0	0	0	7.34646e-05	0	0	0
Bacteria;Proteobacteria;Gammaproteobacteria;Pseudomonadales;Pseudomonadaceae;Pseudomonas	0.00157292	0.00148182	0.00109422	0.000540285	0	0.00556195	0.00133992	0.00200028	0.0343385	0.0807377	0.0718684	0.00039733	0.000615906	0.000618727	0.00100874	0.00113488	0.000850274	0.00521376	0.00178101	0.00301205	6.63042e-05	0.000107308	0
Bacteria;Proteobacteria;Gammaproteobacteria;Salinisphaerales;Salinisphaeraceae;Other	0	0	0	0	0	0	0	0	0	0	0	0	0	6.87474e-05	0	0	7.72977e-05	0	0	0	0	0	0
Bacteria;Proteobacteria;Gammaproteobacteria;Salinisphaerales;Salinisphaeraceae;Salinisphaera	7.49008e-05	0	0	0	0	0	0	0	7.89391e-05	0.000273224	7.79484e-05	0.000317864	0.000384941	0.000137495	0.000252186	8.72981e-05	0.000231893	8.02118e-05	0.000142481	7.34646e-05	0	0	0
Bacteria;Proteobacteria;Gammaproteobacteria;Thiotrichales;Francisellaceae;Francisella	0	0	0	6.75356e-05	0	0	0	0	0	0	0	0.00500636	0.00531219	0.00604977	0.00714526	0.00829332	0.00881193	0.00240635	0.00213721	0.00308551	0	0	0
Bacteria;Proteobacteria;Gammaproteobacteria;Thiotrichales;Other;Other	0	0.000113986	0	6.75356e-05	0	0	0	0	0	0	0	0.00135092	0.00107784	0.000756222	0.00151311	0.00174596	0.00123676	0.00128339	0.000427442	0.0010285	0	0	0
Bacteria;Proteobacteria;Gammaproteobacteria;Thiotrichales;Piscirickettsiaceae;Cycloclasticus	0	5.6993e-05	6.07903e-05	6.75356e-05	0	0	0	0	0	0	0	0	0.000153976	0	0.000168124	0.000174596	0	0.000320847	0.000569922	0.000146929	0	0	0
Bacteria;Proteobacteria;Gammaproteobacteria;Thiotrichales;Piscirickettsiaceae;Hydrogenovibrio	0	0	0	0	0	0	0	0	0	0	0	7.9466e-05	0	0	0	8.72981e-05	0	0	0	7.34646e-05	0	0	0
Bacteria;Proteobacteria;Gammaproteobacteria;Thiotrichales;Piscirickettsiaceae;Mariprofundus	0	0	0	0	0	0	0	0	0	0	0	7.9466e-05	7.69882e-05	6.87474e-05	0.000168124	0.000349192	0.000231893	0	0	7.34646e-05	0	0	0
Bacteria;Proteobacteria;Gammaproteobacteria;Thiotrichales;Piscirickettsiaceae;Methylophaga	0	0	0	6.75356e-05	0	0	0.000141044	0	0	0.000136612	0.000155897	0.00238398	0.00831473	0.012237	0.00294217	0.00366652	0.00417407	0.00425122	0.0110422	0.00337937	0	0	0
Bacteria;Proteobacteria;Gammaproteobacteria;Thiotrichales;Piscirickettsiaceae;Other	0.00217212	0.00136783	0.000729483	0.00148578	0	6.39304e-05	0	0	7.89391e-05	0.000136612	0	0.00214558	0.00238663	0.00226866	0.00563215	0.00523789	0.00533354	0.00344911	0.00178101	0.00308551	0	0	0
Bacteria;Proteobacteria;Gammaproteobacteria;Thiotrichales;Piscirickettsiaceae;Piscirickettsia	7.49008e-05	5.6993e-05	0.000182371	0	0	0	0	0	0	0	0	0.000556262	0.000230965	0.000343737	0.000840619	0.00165866	0.000772977	0.00152402	0.000356201	0.000440788	0	0	0
Bacteria;Proteobacteria;Gammaproteobacteria;Thiotrichales;Piscirickettsiaceae;Thiomicrospira	7.49008e-05	5.6993e-05	6.07903e-05	0	0	0.000191791	7.05219e-05	0.00013795	7.89391e-05	0	7.79484e-05	0	0	6.87474e-05	0	8.72981e-05	0	0	7.12403e-05	7.34646e-05	0	0	0
Bacteria;Proteobacteria;Gammaproteobacteria;Thiotrichales;Thiotrichaceae;Leucothrix	0.00232192	0.00341958	0.00449848	0.00344432	0.00499621	0.0014704	0.00126939	0.00124155	0.00126302	0.000273224	0.000311794	7.9466e-05	0.000461929	6.87474e-05	0.000168124	0.000349192	0.000154595	0.000561482	0.000356201	7.34646e-05	0	0	0
Bacteria;Proteobacteria;Gammaproteobacteria;Thiotrichales;Thiotrichaceae;Methylohalomonas	0.000449405	0.000341958	0.000121581	6.75356e-05	0	6.39304e-05	0	0	7.89391e-05	0	0	0	0	0	8.40619e-05	0	0	0	7.12403e-05	0	0	0	0
Bacteria;Proteobacteria;Gammaproteobacteria;Thiotrichales;Thiotrichaceae;Other	0	0	0	0	0	0	0	0	0.000236817	0.00122951	0.000701536	0	0	0	0.0237895	0.0178961	0.0161552	0.00216572	0.00163853	0.00301205	0	0	0
Bacteria;Proteobacteria;Gammaproteobacteria;Thiotrichales;Thiotrichaceae;Thioploca	0	0	0	0	0	0	0	0	0	0	0	0	0	0	0	0	0	0	7.12403e-05	0	0	0	0
Bacteria;Proteobacteria;Gammaproteobacteria;Thiotrichales;Thiotrichaceae;Thiothrix	0	0	0	0	0	0	0	0	0	0	0	0.000238398	0.000153976	0	0.000840619	0.000261894	0.000154595	0.000481271	0.000142481	0.000146929	0	0	0
Bacteria;Proteobacteria;Gammaproteobacteria;Thiotrichales;Unassigned;Caedibacter	0	0	0	0	0	0	0	0	0	0	0	0.00389383	0.00492725	0.0052248	0.00134499	0.00122217	0.000541084	0.000802118	0.000427442	0.000293858	0	0	0
Bacteria;Proteobacteria;Gammaproteobacteria;Thiotrichales;Unassigned;Fangia	0	0	0	0	0	0	0	0	0	0	0	0.00317864	0.00615906	0.00343737	0.00327841	0.00349192	0.00448327	0.00160424	0.00156729	0.00198354	0	0	0
Bacteria;Proteobacteria;Gammaproteobacteria;Thiotrichales;Unassigned;Other	0	0	0	0	0	0	0	0	0	0	0	0	7.69882e-05	0.000206242	0	0	7.72977e-05	0	0	0	0	0	0
Bacteria;Proteobacteria;Gammaproteobacteria;Unassigned;Unassigned;Methylonatrum	0	0	0	0	0	0	0	0	0	0	0.000155897	0.000158932	7.69882e-05	0.00027499	0.00151311	0.000611087	0.000695679	0.000401059	0.000284961	0.000440788	0	0	0
Bacteria;Proteobacteria;Gammaproteobacteria;Unassigned;Unassigned;Other	0.000149802	0.000113986	0	0.000135071	0	0.000127861	0	0	0	0	0	0	0	0	0	0	0	0	0	0	0	0	0
Bacteria;Proteobacteria;Gammaproteobacteria;Unassigned;Unassigned;Sedimenticola	0.000374504	0.000683917	0.000243161	0.000270143	0	0.000191791	0	0.000206925	0.000236817	0.000273224	7.79484e-05	0.00111252	0.00184772	0.000893716	0.000756557	0.00113488	0.000463786	0.000481271	0.0010686	0.00095504	0	0	0
Bacteria;Proteobacteria;Gammaproteobacteria;Unassigned;Unassigned;Thiobacillus	0	0	0	0	0	0	0	0	0	0	0	0	0	0	0	0	0	0	7.12403e-05	0	0	0	0
Bacteria;Proteobacteria;Gammaproteobacteria;Unassigned;Unassigned;Thiobios	0.000749008	0.000854896	0.000729483	0.000675356	0.00202378	0.000447513	0.000564175	0.000344875	0	0.000136612	0	0	0	0.000137495	0	0	0	0	7.12403e-05	0	0	0	0
Bacteria;Proteobacteria;Gammaproteobacteria;Unassigned;Unassigned;Thiohalomonas	0	0	6.07903e-05	0	0	0	0	0	0	0	0	0	0	0	8.40619e-05	0	0.000154595	0	7.12403e-05	0	0	0	0
Bacteria;Proteobacteria;Gammaproteobacteria;Unassigned;Unassigned;Thiohalophilus	0.000149802	0.000113986	6.07903e-05	0.000540285	0	0	0	0	0	0	0	7.9466e-05	0.000153976	0.000206242	0.000420309	0.000174596	0.000772977	0.000641694	0.000498682	0.000293858	0	0	0
Bacteria;Proteobacteria;Gammaproteobacteria;Vibrionales;Vibrionaceae;Aliivibrio	0	0	0	0	0	0	0	0	0	0	0	0.000158932	7.69882e-05	0.000137495	0	0	0	0	7.12403e-05	0.000146929	0	0	0.000114012
Bacteria;Proteobacteria;Gammaproteobacteria;Vibrionales;Vibrionaceae;Enterovibrio	0	0	0	0	0	0.00473085	0.00112835	0.00406953	0.00260499	0.000546448	0.00148102	0.00119199	0.00230965	0.000618727	0.00100874	0.00122217	0.000772977	0.00104275	0.000783643	0.00080811	0.000132608	0.000107308	0.0152776
Bacteria;Proteobacteria;Gammaproteobacteria;Vibrionales;Vibrionaceae;Grimontia	0	0	0	0	0	0.000319652	0	0.0189681	0	0.00901639	0.0206563	7.9466e-05	0	0	0	0	0	0	0	0	0	0	0
Bacteria;Proteobacteria;Gammaproteobacteria;Vibrionales;Vibrionaceae;Listonella	0	0	0	0	0	0	0	0	0	0	0	0	0	6.87474e-05	0	0.000174596	0	0	0.000142481	0	0	0	0
Bacteria;Proteobacteria;Gammaproteobacteria;Vibrionales;Vibrionaceae;Other	0	0	0	0	0	0.000895026	0.000282087	0.000206925	0.000157878	0.000136612	0	0.00341704	0.00238663	0.0013062	0.00117687	0.00183326	0.00123676	0.00200529	0.000712403	0.00161622	0.000729346	0.001395	0.00786683
Bacteria;Proteobacteria;Gammaproteobacteria;Vibrionales;Vibrionaceae;Photobacterium	0	0	0	0	0	0.000831096	0.00148096	0.00068975	0.000394695	0.000546448	0.00101333	0.0188334	0.00777581	0.00309363	0.00142905	0.00104758	0.00139136	0.00288762	0.00242217	0.00271819	0.0395836	0.03069	0.047543
Bacteria;Proteobacteria;Gammaproteobacteria;Vibrionales;Vibrionaceae;Salinivibrio	0	0	0	0	0	0	0	0	0	0	0	7.9466e-05	0.000153976	0.000206242	8.40619e-05	0	0	0.00368974	0.00142481	0	0	0	0.000228024
Bacteria;Proteobacteria;Gammaproteobacteria;Vibrionales;Vibrionaceae;Vibrio	0.00149802	0.00148182	0.00170213	0.00222868	0.000948647	0.0813835	0.21897	0.227135	0.0538364	0.0793716	0.0912776	0.252384	0.130957	0.0540355	0.0163921	0.0243562	0.0197882	0.0536617	0.0142481	0.0287981	0.069752	0.0706084	0.305324
Bacteria;Proteobacteria;Gammaproteobacteria;Xanthomonadales;Sinobacteraceae;Alkanibacter	0	0	0	0	0	0	0	0	0	0	0	0.000238398	7.69882e-05	0	0	0.000174596	0	0	0	0	0	0	0
Bacteria;Proteobacteria;Gammaproteobacteria;Xanthomonadales;Sinobacteraceae;Hydrocarboniphaga	7.49008e-05	0	0	0	0	0	0	0	0	0	0	0	0	6.87474e-05	0	0	0.000154595	0	0	0	0	0	0
Bacteria;Proteobacteria;Gammaproteobacteria;Xanthomonadales;Sinobacteraceae;Nevskia	0	0	0	0	0	0	0	0	0	0	0	0.000158932	0.000230965	0	0	0.000174596	0	0	0	0	0	0	0
Bacteria;Proteobacteria;Gammaproteobacteria;Xanthomonadales;Sinobacteraceae;Other	0.00284623	0.00233671	0.000364742	0.000945499	0.000569188	0.000319652	0	0.0002759	0.00157878	0.00122951	0.000545639	0.00588048	0.0058511	0.00460608	0.00714526	0.00881711	0.00811626	0.00505334	0.00420318	0.00756685	0	0	0
Bacteria;Proteobacteria;Gammaproteobacteria;Xanthomonadales;Sinobacteraceae;Singularimonas	0	0	6.07903e-05	0	0	0	0	0	0.00284181	0.00382514	0.00171486	0.00540369	0.00361845	0.00192493	8.40619e-05	0.000174596	0.000154595	0	0.000284961	0	0	0	0
Bacteria;Proteobacteria;Gammaproteobacteria;Xanthomonadales;Sinobacteraceae;Steroidobacter	0	0	0	0	0	0	0	0	0	0	0	0	0	6.87474e-05	0.000168124	8.72981e-05	0	8.02118e-05	0	0	0	0	0
Bacteria;Proteobacteria;Gammaproteobacteria;Xanthomonadales;Xanthomonadaceae;Arenimonas	0	0	0	0	0	0	0	0	0	0	0	0	0	0	8.40619e-05	0	0	0	0	0	0	0	0
Bacteria;Proteobacteria;Gammaproteobacteria;Xanthomonadales;Xanthomonadaceae;Dyella	0	0	0	0	0	0	0	0	0	0	7.79484e-05	0	0	0	0	0	0	0	0	0	0	0	0
Bacteria;Proteobacteria;Gammaproteobacteria;Xanthomonadales;Xanthomonadaceae;Luteimonas	0	0	0	6.75356e-05	0	0	0	0	0	0	0	0	0	0	0	0	0	0	0	0	0	0	0
Bacteria;Proteobacteria;Gammaproteobacteria;Xanthomonadales;Xanthomonadaceae;Lysobacter	0	0	0	0	0	0	0	0	0	0	7.79484e-05	0	0	0	0	0	0	0	0	0	0	0	0
Bacteria;Proteobacteria;Gammaproteobacteria;Xanthomonadales;Xanthomonadaceae;Other	0.000374504	0.000284965	0.000364742	0	0.000252972	0.000191791	0.000352609	0	0	0	7.79484e-05	7.9466e-05	7.69882e-05	6.87474e-05	0	0	0	0	0	0	0	0	0
Bacteria;Proteobacteria;Gammaproteobacteria;Xanthomonadales;Xanthomonadaceae;Pseudoxanthomonas	0	0	0	0	0	0	0	0	0	0.000273224	0	0	0	0	0	0	0	0	0	0	0	0	0
Bacteria;Proteobacteria;Gammaproteobacteria;Xanthomonadales;Xanthomonadaceae;Rhodanobacter	0	0	0	0	0	0	0	0	0	0	0	0	0	6.87474e-05	0	0	0	0	0	0	0	0	0
Bacteria;Proteobacteria;Gammaproteobacteria;Xanthomonadales;Xanthomonadaceae;Stenotrophomonas	0	0	0	0	0	0	0	0	0.00228923	0.00505464	0.00342973	0	0	0	8.40619e-05	0.000174596	0	0	0	0	0	0	0
Bacteria;Proteobacteria;Other;Other;Other;Other	0.00636656	0.00712413	0.00352584	0.00850949	0	0.00166219	0.000211566	0	0	0	7.79484e-05	0.000635728	0.000538918	0.0014437	0.000756557	0.000785683	0.000772977	0.000481271	0.00299209	0.0024978	6.63042e-05	0.000858461	0.00364839
Bacteria;SR1;Other;Other;Other;Other	0	0	0	0	0	0	0	0	0	0	0	0.000238398	0	0.000206242	0.000168124	0.000261894	0.000386488	0.000401059	0.000142481	7.34646e-05	0	0	0
Bacteria;Spirochaetes;Spirochaetes;Other;Other;Other	0	0	0	0	0	0	0	0	0	0	0	7.9466e-05	0.000384941	0	0.000168124	0.000436491	7.72977e-05	0.000561482	0.000213721	0.000293858	0	0	0
Bacteria;Spirochaetes;Spirochaetes;Spirochaetales;Leptospiraceae;Leptonema	0.000224702	0.000113986	0	0	0	6.39304e-05	0.000282087	0	0	0	0	0	0	0	0	0	0	0	0	0	0	0	0
Bacteria;Spirochaetes;Spirochaetes;Spirochaetales;Leptospiraceae;Other	0	0.000227972	0.000121581	0.000135071	0	0	0	6.8975e-05	0	0	0	0	0	0	0	0	0	0	0	0	0	0	0
Bacteria;Spirochaetes;Spirochaetes;Spirochaetales;Leptospiraceae;Turneriella	7.49008e-05	0	6.07903e-05	0	0	0	0	0	0	0	0	0	0	0	0	0	0	0	0	0	0	0	0
Bacteria;Spirochaetes;Spirochaetes;Spirochaetales;Other;Other	0	0	0	0	0	0	0	0	0	0	0	0	0	0	0	0	7.72977e-05	0	0	0	0	0	0
Bacteria;Spirochaetes;Spirochaetes;Spirochaetales;Spirochaetaceae;Borrelia	0	0	0	0	0	0	0	0	0	0	0	0	0	0	8.40619e-05	8.72981e-05	7.72977e-05	0	0	0	0	0	0
Bacteria;Spirochaetes;Spirochaetes;Spirochaetales;Spirochaetaceae;Other	0	0	0	0	0	0	0	0	0	0	0	7.9466e-05	0.000153976	0.000206242	0	0	0	0.000240635	0.000142481	0	0	0	0
Bacteria;Spirochaetes;Spirochaetes;Spirochaetales;Spirochaetaceae;Spirochaeta	0	0	0	0	0	0	7.05219e-05	0	0	0	0	0	0.000153976	0	0.000168124	8.72981e-05	7.72977e-05	0	0	0	0	0	0
Bacteria;TA06;Other;Other;Other;Other	0	0	0	0	0	0	0	0	0	0	0	0	0	0	0	8.72981e-05	0.000154595	0	0	7.34646e-05	0	0	0
Bacteria;TG-1;Other;Other;Other;Other	0	0.000113986	0	0	0	0	0	0	0	0.000273224	0.000233845	0.00119199	0.00138579	0.00137495	0.00168124	0.00148407	0.00139136	0.00144381	0.000712403	0.00154276	0	0	0
Bacteria;TM6;Other;Other;Other;Other	0.000299603	0.000341958	0.000303951	0.000270143	0	6.39304e-05	0	0	0	0	0	0.00548315	0.00446532	0.00529355	0.00891056	0.0124836	0.0107444	0.00713885	0.00520054	0.0106524	0	0	0
Bacteria;TM7;Other;Other;Other;Other	0	5.6993e-05	0.000182371	0	0	0	0	0	0	0.000136612	0	0.00532422	0.0102394	0.00439984	0.00596839	0.0095155	0.00842545	0.0169247	0.0037045	0.00933	0	0	0
Bacteria;Tenericutes;Mollicutes;Acholeplasmatales;Acholeplasmataceae;Acholeplasma	0	0	0	0	0	0	0	0	0	0	0	0	0	0	8.40619e-05	0.000174596	0	0	0	0	0.001525	0.00107308	0.00114012
Bacteria;Tenericutes;Mollicutes;Entomoplasmatales;Spiroplasmataceae;Spiroplasma	0	0	0	0	0	0	0	0	0	0	0	0	7.69882e-05	0	0.000168124	8.72981e-05	0	0	0	7.34646e-05	0	0	0.000114012
Bacteria;Tenericutes;Mollicutes;Entomoplasmatales;Unassigned;Hepatoplasma	0	0	0	0	0	0	0	0	0	0	0	0.000238398	7.69882e-05	0.000206242	0.000840619	0.00104758	0.000231893	0.000802118	0.000142481	0.000440788	0	0	0
Bacteria;Tenericutes;Mollicutes;Mycoplasmatales;Mycoplasmataceae;Mycoplasma	0	0	0	0	0	0	0	0	0	0	0	7.9466e-05	7.69882e-05	6.87474e-05	0.000924681	0.000436491	0.000386488	0.000481271	0	7.34646e-05	0	0	0
Bacteria;Tenericutes;Mollicutes;Other;Other;Other	0	0	0	0	0	0	0	0	0	0.000136612	0	0	0	0	8.40619e-05	0.000261894	7.72977e-05	0	0	0	0.00106087	0.00150231	0.00364839
Bacteria;Verrucomicrobia;Opitutae;Opitutales;Opitutaceae;Opitutus	0	5.6993e-05	0	0	0	0	0	0	0	0	0	7.9466e-05	7.69882e-05	0.00027499	0.000168124	8.72981e-05	0.000309191	8.02118e-05	0.000356201	0.000220394	0	0	0
Bacteria;Verrucomicrobia;Opitutae;Puniceicoccales;Puniceicoccaceae;Cerasicoccus	0	0	0	0	0	6.39304e-05	0	6.8975e-05	0	0.000136612	7.79484e-05	0.00333757	0.00492725	0.00364361	0.00680901	0.00776953	0.00579733	0.00537419	0.00306333	0.00499559	0	0	0
Bacteria;Verrucomicrobia;Opitutae;Puniceicoccales;Puniceicoccaceae;Coraliomargarita	0	0	0	0	0	0	0	0	0	0	0	0.000238398	0.000307953	0.000412485	0.000672495	0.00113488	0.000772977	0.000401059	0.000783643	0.00132236	0.000198913	0	0.00307833
Bacteria;Verrucomicrobia;Opitutae;Puniceicoccales;Puniceicoccaceae;Fucophilus	0	0	0	0	0	0	0	0	0	0	0	0	0	0	0	0	0	0	7.12403e-05	7.34646e-05	0	0	0
Bacteria;Verrucomicrobia;Opitutae;Puniceicoccales;Puniceicoccaceae;Lentimonas	0	0	0	0	0	0	0	0	0	0	0	0	0	0	0	0	0	0	0	7.34646e-05	0	0	0
Bacteria;Verrucomicrobia;Opitutae;Puniceicoccales;Puniceicoccaceae;Other	0	5.6993e-05	0	0	0	0	0	0	0	0	0	0.000635728	0.000769882	0.000343737	0.00126093	0.000785683	0.00146866	0.00128339	0.00121108	0.00117543	0	0	0
Bacteria;Verrucomicrobia;Opitutae;Puniceicoccales;Puniceicoccaceae;Pelagicoccus	0	0	0	0	0	0	0	0	0	0.000136612	0	0.00111252	0.00138579	0.00206242	0.00327841	0.00523789	0.00486975	0.00280741	0.00505806	0.00440788	0	0	0
Bacteria;Verrucomicrobia;Opitutae;Puniceicoccales;Puniceicoccaceae;Puniceicoccus	0	0	0	0	0	0	0	0	0	0	0	0.000238398	0	6.87474e-05	0.000168124	0	7.72977e-05	0.000160424	0.000142481	0.000367323	0	0	0
Bacteria;Verrucomicrobia;Other;Other;Other;Other	0	0	0	0	0	0	0	0	0	0	0	0	0	6.87474e-05	0	0	0	0	0	7.34646e-05	0	0	0
Bacteria;Verrucomicrobia;Spartobacteria;Chthoniobacter;Other;Other	0	0	0	0	0	0	0	0	7.89391e-05	0	0	0	0	0	0	0	0	0	0	0	0	0	0
Bacteria;Verrucomicrobia;Spartobacteria;Chthoniobacterales;Xiphinematobacteriaceae;Other	0	0	0	0	0	0	0	0	0	0	0	7.9466e-05	0	6.87474e-05	8.40619e-05	8.72981e-05	7.72977e-05	0	0	0	0	0	0
Bacteria;Verrucomicrobia;Spartobacteria;Other;Other;Other	0	0	0	0	0	0	0	0	0	0	0	0	0	0	0	8.72981e-05	0	0	0	7.34646e-05	0	0	0
Bacteria;Verrucomicrobia;Verrucomicrobiae;Verrucomicrobiales;Other;Other	0	0	0	0	0	0	0	0	0	0	0	0	0	0.000137495	8.40619e-05	0.000174596	7.72977e-05	8.02118e-05	0	7.34646e-05	0	0	0
Bacteria;Verrucomicrobia;Verrucomicrobiae;Verrucomicrobiales;Rubritaleaceae;Rubritalea	0	0	0	0	0	0	0	0	0	0	0	0.00079466	0.00123181	0.00109996	0.00403497	0.00235705	0.00131406	0.00152402	0.00142481	0.00235087	0	0	0
Bacteria;Verrucomicrobia;Verrucomicrobiae;Verrucomicrobiales;Subdivision3;Other	0.000224702	0.000113986	6.07903e-05	0.000135071	0	0	0	0	7.89391e-05	0	7.79484e-05	0.000635728	0.00100085	0.00109996	0.00277404	0.00331733	0.00293731	0.00184487	0.00299209	0.00220394	0	0	0
Bacteria;Verrucomicrobia;Verrucomicrobiae;Verrucomicrobiales;Verrucomicrobiaceae;Acidimethylosilex	0	0	0	0	0	0	0	0	0	0	0	0	0.000153976	6.87474e-05	0.000168124	0.000174596	0.000541084	8.02118e-05	0.000142481	0.000220394	0	0	0
Bacteria;Verrucomicrobia;Verrucomicrobiae;Verrucomicrobiales;Verrucomicrobiaceae;Akkermansia	0	0	0	0	0	0	0	0.00013795	0	0	0	0	0	0	0	0	0	0	0	0	0	0	0
Bacteria;Verrucomicrobia;Verrucomicrobiae;Verrucomicrobiales;Verrucomicrobiaceae;Haloferula	0	0	0	0	0	0	0	0	0	0	0	7.9466e-05	0.000538918	0.00103121	0.000168124	0	0	0.000160424	0	0	0	0	0
Bacteria;Verrucomicrobia;Verrucomicrobiae;Verrucomicrobiales;Verrucomicrobiaceae;Luteolibacter	0	0	0	0	0	0	0	0	0	0	0	0	0	0.000206242	0	0	0	0	0	0	0	0	0
Bacteria;Verrucomicrobia;Verrucomicrobiae;Verrucomicrobiales;Verrucomicrobiaceae;Other	0.000224702	0.000455944	0.000243161	0.000135071	0	0	0	0	7.89391e-05	0.000136612	0.000155897	0.00174825	0.00554315	0.00749347	0.00386685	0.00314273	0.00401948	0.00304805	0.00491558	0.00382016	0	0	0
Bacteria;Verrucomicrobia;Verrucomicrobiae;Verrucomicrobiales;Verrucomicrobiaceae;Persicirhabdus	0	0	0	0	0	0	0	0	0	0	0	7.9466e-05	7.69882e-05	0.000206242	0	0.000174596	0.000618381	8.02118e-05	0	0	0	0	0
Bacteria;Verrucomicrobia;Verrucomicrobiae;Verrucomicrobiales;Verrucomicrobiaceae;Roseibacillus	0	0	0	0	0	0	0	0	0	0	0	7.9466e-05	0.000615906	0.000893716	0.000924681	0.00122217	0.00185514	0.000561482	0.00170977	0.000661181	0	0	0
Bacteria;Verrucomicrobia;Verrucomicrobiae;Verrucomicrobiales;Verrucomicrobiaceae;Verrucomicrobium	0	0	0	0	0	0	0	0	0	0	7.79484e-05	0.000158932	0.000153976	0.000137495	0.000756557	0.000261894	0.000231893	0	0.000284961	0.000367323	0	0	0
Bacteria;WS3;Other;Other;Other;Other	0	5.6993e-05	0	0	0	0	0	0	0	0	0	0.000635728	0.000461929	0.000824969	0.00159718	0.00244435	0.00100487	0.000882329	0.000427442	0.00161622	0	0	0
